# Supplementary material for: Validation of a priori candidate Alzheimer’s disease SNPs with brain amyloid-beta deposition
Source: Sci Rep. 2019 Nov 19;9:17069. doi: 10.1038/s41598-019-53604-5 (PMC6863876; doi:10.1038/s41598-019-53604-5)
Supplement: Supplementary file 1 — Supplementary Table 1 [file 41598_2019_53604_MOESM1_ESM.xlsx]

## Sheet: snps_no_apoe
SNP	Chromosome	Gene	Position (bp)	OR	SE	L95	U95	Z_STAT	P	RANK
rs7593613	2	PPP3R1	68483396	1.72436	0.15469	1.27337	2.33507	3.52225	0.000427898	1
rs2049048	11	AC103796.1/BDNF	27750586	0.4507	0.226902	0.2889	0.703117	-3.51231	0.000444224	2
rs28694054	2	PPP3R1	68405545	1.68887	0.153314	1.25053	2.28085	3.41822	0.000630326	3
rs11692815	2	PPP3R1	68415767	1.6787	0.15357	1.24238	2.26826	3.37318	0.00074304	4
rs9908234	17	NGFR	49499986	2.57704	0.30275	1.42371	4.66469	3.12681	0.00176714	5
rs648202	13	KL	33635463	1.93258	0.214187	1.27005	2.94072	3.07608	0.00209745	6
rs650439	13	KL	33635939	1.90931	0.21457	1.25382	2.90749	3.01413	0.00257715	7
rs3764650	19	ABCA7	1046520	2.02685	0.238582	1.26981	3.23521	2.96118	0.00306466	8
rs2029091	2	PPP3R1	68477948	1.5347	0.145456	1.15401	2.04097	2.94477	0.00323196	9
rs2986018	10	CALHM1	105218359	1.59871	0.162606	1.16241	2.19877	2.88549	0.00390806	10
rs11234532	11	PICALM	85772636	0.507452	0.235547	0.319814	0.805181	-2.8799	0.00397799	11
rs2239210	13	KL	33631731	1.82123	0.215142	1.19464	2.77648	2.7866	0.0053265	12
rs2279796	19	ABCA7	1059004	0.667693	0.149234	0.498366	0.89455	-2.70667	0.00679608	13
rs2993097	10	SORCS1	108923704	1.49899	0.149573	1.1181	2.00962	2.70629	0.00680404	14
rs3764645	19	CNN2	1042809	0.69033	0.140079	0.524591	0.908432	-2.64554	0.00815602	15
rs8190541	9	RNU6-1160P	99013616	1.51444	0.160358	1.106	2.07371	2.58825	0.00964656	16
rs3764652	19	ABCA7	1052005	0.685056	0.148092	0.512472	0.91576	-2.5542	0.0106433	17
rs3752243	19	ABCA7	1054060	0.686653	0.149237	0.512515	0.919958	-2.51899	0.0117691	18
rs12465425	2	PPP3R1	68470425	1.47513	0.154822	1.08905	1.9981	2.51094	0.0120411	19
rs577912	13	KL	33610151	1.67558	0.207145	1.11646	2.5147	2.49177	0.0127108	20
rs8050499	16	SMPD3	68428326	0.614957	0.198307	0.416913	0.907076	-2.45177	0.0142155	21
rs6088525	20	MAP1LC3A	34553468	0.700219	0.146349	0.525607	0.932839	-2.43501	0.0148915	22
rs11158505	14	SGPP1	64174022	0.503034	0.282317	0.289261	0.874795	-2.43378	0.0149421	23
rs3818361	1	CR1	207784968	1.58617	0.189774	1.09349	2.30084	2.4309	0.0150614	24
rs526906	13	KL	33598987	1.64781	0.206804	1.09869	2.47138	2.41508	0.0157319	25
rs3752246	19	ABCA7	1056492	1.55333	0.183891	1.08327	2.22737	2.39493	0.0166238	26
rs1138807	11	LDLRAD3	36103228	0.706766	0.145586	0.531316	0.940154	-2.38385	0.0171325	27
rs9910698	17	PSME3	40971770	0.487473	0.30176	0.269831	0.880661	-2.3811	0.0172609	28
rs10779339	1	CR1L	207814451	1.40428	0.143093	1.06085	1.85889	2.37276	0.0176559	29
rs6701713	1	CR1	207786289	1.57215	0.191361	1.08046	2.28761	2.36436	0.0180614	30
rs11671544	19	SLC17A7	49439311	1.3846	0.140046	1.05225	1.82193	2.32361	0.0201466	31
rs1408077	1	CR1	207804141	1.55951	0.191621	1.07123	2.27037	2.31902	0.0203937	32
rs4147929	19	ARHGAP45	1063443	1.52923	0.184289	1.06563	2.19453	2.30489	0.0211726	33
rs561655	11	-	85800279	0.65386	0.185812	0.454277	0.941127	-2.28652	0.022224	34
rs1994491	3	LZTFL1	45918928	1.78799	0.254177	1.08645	2.94253	2.28618	0.0222439	35
rs13432708	2	CERS6	169396495	1.47786	0.172237	1.05444	2.07129	2.26776	0.0233437	36
rs1554948	17	TNK1	7286326	1.39139	0.14677	1.04356	1.85515	2.25045	0.0244201	37
rs7219773	17	TNK1	7283144	1.38813	0.14701	1.04063	1.85168	2.23086	0.0256903	38
rs1988068	19	S1PR2	10330012	0.664952	0.184432	0.463235	0.954507	-2.21242	0.0269378	39
rs7952591	11	LDLRAD3	36090919	0.663589	0.1855	0.461319	0.954546	-2.21074	0.0270535	40
rs4618971	1	CR2	207666061	1.46109	0.171587	1.04381	2.04519	2.20988	0.0271135	41
rs657049	13	KL	33622817	1.42195	0.160181	1.03882	1.94639	2.1977	0.0279704	42
rs2249358	13	KL	33623164	1.42195	0.160181	1.03882	1.94639	2.1977	0.0279704	42
rs760951	1	HSD11B1	209861525	0.637609	0.205085	0.426566	0.953066	-2.19436	0.0282095	43
rs7941541	11	-	85858538	0.672418	0.180882	0.471707	0.958533	-2.1941	0.028228	44
rs1994493	3	LZTFL1	45919208	1.73119	0.25411	1.05207	2.84868	2.15973	0.0307937	45
rs2301363	9	GRIN1	137139979	1.69709	0.245385	1.04914	2.74522	2.15546	0.0311261	46
rs10768191	11	LDLRAD3	36163555	0.683256	0.176999	0.482972	0.966596	-2.15192	0.031404	47
rs1323720	1	CR1L	207823161	0.730035	0.146705	0.547606	0.973237	-2.14487	0.0319629	48
rs6656401	1	CR1	207692049	1.50854	0.192063	1.03532	2.19807	2.14067	0.0323007	49
rs701753	3	CP	148916235	0.56339	0.26831	0.332983	0.953225	-2.13851	0.0324757	50
rs4935605	10	SGMS1	52073479	0.693058	0.171556	0.495154	0.970059	-2.13716	0.0325854	51
rs3753584	1	MTHFR	11864586	0.675585	0.184137	0.470915	0.969211	-2.1298	0.0331882	52
rs385564	13	KL	33592409	0.709339	0.161249	0.517129	0.972991	-2.12977	0.0331907	53
rs685417	13	KL	33613132	1.39823	0.158093	1.02568	1.90611	2.12034	0.0339775	54
rs13028330	2	PPP3R1	68446669	0.698966	0.169011	0.501872	0.973461	-2.11911	0.0340811	55
rs7026	19	BCAM	45324516	1.3645	0.146935	1.02307	1.8199	2.11516	0.0344164	56
rs8031899	15	CERS3	100537351	0.726503	0.151748	0.539597	0.97815	-2.10555	0.0352432	57
rs1135062	19	BCAM	45322744	1.38354	0.155802	1.01947	1.87764	2.08373	0.0371849	58
rs4756293	11	LDLRAD3	36205268	0.722784	0.156761	0.531586	0.982752	-2.07095	0.0383631	59
rs34424835	17	GRN	42427549	0.707415	0.168086	0.508861	0.983444	-2.05929	0.0394668	60
rs7323281	13	KL	33627760	0.72224	0.158583	0.529292	0.985525	-2.05191	0.0401785	61
rs2149860	13	KL	33628989	0.735797	0.149625	0.548778	0.986549	-2.05047	0.0403186	62
rs9315202	13	KL	33642016	0.720956	0.160239	0.526639	0.98697	-2.04181	0.04117	63
rs10836488	11	LDLRAD3	36104536	1.42738	0.174888	1.01315	2.01096	2.03466	0.0418854	64
rs9331896	8	MIR6843	27467686	0.743519	0.146074	0.55841	0.98999	-2.02883	0.0424753	65
rs850713	17	GRN	42427732	0.711102	0.168258	0.511341	0.988903	-2.02628	0.0427356	66
rs1799852	3	TFP1	133475722	1.59121	0.230892	1.01202	2.50186	2.01173	0.044248	67
rs2072444	17	NGFR	49501373	1.38423	0.162047	1.00757	1.90171	2.00649	0.0448038	68
rs1994492	3	LZTFL1	45919154	1.6949	0.262972	1.01228	2.83782	2.00638	0.0448159	69
rs10793294	11	GAB2	77996403	1.49249	0.200582	1.00734	2.21131	1.99643	0.0458873	70
rs2927718	19	CERS4	8311020	1.34935	0.150693	1.00428	1.81298	1.9883	0.0467788	71
rs4421280	7	EPHA1-AS1	143103217	0.55718	0.294308	0.312954	0.991998	-1.98726	0.0468933	72
rs8051517	16	SMPD3	68428089	1.93004	0.331368	1.0081	3.69511	1.98432	0.0472204	73
rs361525	6	TNF	31543101	1.78751	0.293756	1.00508	3.17902	1.97722	0.0480163	74
rs6511720	19	LDLR	11202306	0.646906	0.220495	0.419909	0.996614	-1.97534	0.048229	75
rs575536	13	KL	33592777	1.37965	0.164773	0.998884	1.90557	1.95319	0.0507971	76
rs10116277	9	CDKN2B-AS1	22081398	1.30957	0.138374	0.998495	1.71757	1.94908	0.051286	77
rs6059909	20	MAP1LC3A	34551887	1.30733	0.137696	0.998109	1.71235	1.94622	0.0516286	78
rs2688760	10	SGPL1	72574945	0.616625	0.249279	0.378298	1.0051	-1.93957	0.0524322	79
rs12994570	2	PPP3R1	68413348	0.722701	0.167704	0.520246	1.00394	-1.9365	0.0528066	80
rs1859223	17	PYY	42079565	0.685797	0.196148	0.466911	1.0073	-1.9229	0.0544928	81
rs1237999	11	-	85815030	0.697634	0.18739	0.483193	1.00724	-1.92144	0.0546758	82
rs10898433	11	PICALM	85780582	0.664108	0.213067	0.437397	1.00833	-1.92105	0.0547258	83
rs2072445	17	NGFR	49510350	1.59382	0.242692	0.99051	2.56459	1.92067	0.054773	84
rs17563935	2	SGPP2	223388169	1.42447	0.184347	0.992517	2.04442	1.91922	0.0549564	85
rs5030472	11	TRAF6	36492236	0.645626	0.228052	0.412918	1.00948	-1.91858	0.0550378	86
rs7908969	10	-	73623277	0.601432	0.266105	0.357007	1.0132	-1.91068	0.0560459	87
rs4773144	13	COL4A2	110308365	0.756081	0.146581	0.567281	1.00772	-1.90753	0.0564519	88
rs4147932	19	ARHGAP45	1064485	1.35383	0.158842	0.991646	1.84829	1.90715	0.056501	89
rs1410408	1	CR2	207666308	0.567193	0.297339	0.316691	1.01584	-1.9071	0.056507	90
rs10904423	10	AKR1C3	5151310	0.699153	0.188021	0.483647	1.01069	-1.90343	0.0569843	91
rs525014	13	KL	33599198	1.34862	0.157173	0.991067	1.83516	1.90287	0.0570571	92
rs3917012	1	VCAM1	101195659	1.34477	0.155694	0.991108	1.82463	1.9026	0.057093	93
rs17824591	14	MTHFD1	64887711	1.39259	0.174379	0.989449	1.96	1.89914	0.0575467	94
rs2279590	8	CLU	27456253	0.755976	0.147353	0.566345	1.0091	-1.89847	0.0576343	95
rs17277986	10	SORCS1	108758726	0.748577	0.152712	0.554942	1.00978	-1.89625	0.0579265	96
rs900798	15	CYP11A1	74629070	0.748465	0.152982	0.554566	1.01016	-1.89389	0.0582391	97
rs17725793	2	EPC2	149454809	1.86949	0.330381	0.978367	3.57227	1.89377	0.0582558	98
rs708384	17	RPL7L1P5	42437682	0.76158	0.143844	0.57448	1.00961	-1.89344	0.0582987	99
rs7127662	11	MS4A4E	60013117	1.44239	0.194358	0.985475	2.11116	1.88468	0.0594728	100
rs7083883	10	SGPL1	72593611	1.44897	0.198106	0.982725	2.13643	1.872	0.0612063	101
rs16876006	6	CD2AP	47494718	0.730582	0.168126	0.525485	1.01573	-1.86714	0.0618821	102
rs4877365	9	DAPK1	90155692	0.753633	0.151682	0.55982	1.01455	-1.86476	0.0622156	103
rs17515264	8	ASAH1	17917866	1.49327	0.215047	0.979691	2.27607	1.86455	0.0622441	104
rs11136000	8	MIR6843	27464519	0.760286	0.147222	0.56972	1.01459	-1.86155	0.0626664	105
rs1532278	8	MIR6843	27466315	0.760286	0.147222	0.56972	1.01459	-1.86155	0.0626664	105
rs1059849	19	MRPL4	10370654	1.32048	0.149622	0.984858	1.77048	1.85799	0.0631704	106
rs12240047	1	VCAM1	101181342	0.722492	0.174959	0.512752	1.01803	-1.85786	0.0631894	107
rs1847325	15	CERS3	101067542	0.757899	0.149445	0.565462	1.01582	-1.8549	0.0636101	108
rs262439	11	LDLRAD3	36051537	1.3042	0.143401	0.98465	1.72746	1.85209	0.0640124	109
rs2510056	11	GAB2	77963325	1.76146	0.308159	0.962871	3.2224	1.83718	0.0661827	110
rs3752229	19	CNN2	1041352	1.81008	0.323224	0.96066	3.41057	1.8358	0.066388	111
rs3785883	17	MAPT	44054433	0.700439	0.194398	0.478518	1.02528	-1.83154	0.0670198	112
rs543293	11	-	85820077	0.710811	0.186379	0.493296	1.02424	-1.83148	0.0670297	113
rs1039442	19	GYS1	49471330	0.771008	0.142309	0.583344	1.01904	-1.82741	0.0676381	114
rs11677670	2	DNMT3A	25510276	1.37814	0.17609	0.975903	1.94618	1.82144	0.0685394	115
rs7910977	10	IDE	94209876	0.677194	0.215962	0.443492	1.03405	-1.80493	0.0710849	116
rs4911263	20	DNMT3B	31393803	0.757534	0.154075	0.560084	1.02459	-1.80229	0.0714999	117
rs12613007	2	SGPP2	223317212	0.746551	0.162182	0.543262	1.02591	-1.80224	0.0715075	118
rs2304429	2	DNMT3A	25458546	0.773674	0.142517	0.585123	1.02298	-1.80053	0.0717774	119
rs5030445	11	TRAF6	36500710	0.705496	0.19493	0.481471	1.03376	-1.78964	0.073512	120
rs7982	8	CLU	27462481	0.76955	0.146551	0.577421	1.02561	-1.78743	0.0738681	121
rs495392	13	KL	33592193	1.34662	0.166875	0.970957	1.86762	1.78334	0.0745304	122
rs46522	17	UBE2Z	48911235	0.778585	0.140813	0.590807	1.02604	-1.77737	0.0755073	123
rs10409243	19	S1PR2	10332988	0.770559	0.146942	0.577735	1.02774	-1.77376	0.0761026	124
rs2279357	15	CYP11A1	74630623	0.759585	0.155896	0.5596	1.03104	-1.76389	0.0777507	125
rs1843090	15	PPIAP46	74643034	0.759585	0.155896	0.5596	1.03104	-1.76389	0.0777507	125
rs12916123	15	PPIAP46	74638965	0.759585	0.155896	0.5596	1.03104	-1.76389	0.0777507	125
rs1801284	19	ARHGAP45	1068738	0.763587	0.153274	0.565447	1.03116	-1.75978	0.0784455	126
rs1868159	16	SMPD3	68387496	1.36352	0.176446	0.964875	1.92687	1.75731	0.0788647	127
rs2217224	10	GRID1	88069416	0.768276	0.150793	0.571692	1.03246	-1.74813	0.0804417	128
rs2276598	2	DNMT3A	25469502	0.712381	0.194278	0.486791	1.04251	-1.74566	0.0808704	129
rs768695	4	PPARGC1A	23798818	1.29828	0.149926	0.967727	1.74175	1.74115	0.0816571	130
rs881146	8	GULOP	27444277	1.63779	0.283588	0.939438	2.85529	1.73967	0.0819175	131
rs17140049	10	TRDMT1	17201247	1.3992	0.193321	0.957908	2.04378	1.73752	0.0822958	132
rs3176878	1	VCAM1	101203698	0.719452	0.189735	0.49602	1.04353	-1.73539	0.0826716	133
rs877034	10	SGPL1	72639621	1.40389	0.196082	0.955935	2.06176	1.73014	0.0836061	134
rs1896527	10	GRID1	88068120	0.770894	0.150893	0.573527	1.03618	-1.72443	0.0846308	135
rs3824755	10	PFN1P11	104595849	0.663788	0.23977	0.414894	1.06199	-1.70911	0.0874304	136
rs1004467	10	PFN1P11	104594507	0.663788	0.23977	0.414894	1.06199	-1.70911	0.0874304	136
rs972731	15	CERS3	100997743	0.775734	0.148661	0.579659	1.03813	-1.70822	0.0875962	137
rs3740051	10	SIRT1	69643959	1.58002	0.268364	0.933751	2.67359	1.70454	0.0882795	138
rs10997870	10	SIRT1	69668014	1.28243	0.146241	0.962838	1.7081	1.70101	0.0889414	139
rs12554037	9	UGCG	114668639	0.714424	0.198365	0.484292	1.05391	-1.69525	0.0900272	140
rs4844880	1	HSD11B1	209870916	0.722418	0.191935	0.495921	1.05236	-1.69407	0.0902522	141
rs1956545	14	TEX21P	64852905	1.54844	0.258904	0.932209	2.57201	1.68883	0.091252	142
rs2269762	17	TNK1	7285831	0.784265	0.144359	0.590996	1.04074	-1.68336	0.0923061	143
rs4886595	15	CYP11A1	74663265	0.73589	0.183098	0.513996	1.05358	-1.67492	0.0939507	144
rs13079478	3	FYCO1	45966331	1.49443	0.240156	0.933371	2.39275	1.67285	0.0943568	145
rs7096233	10	TRDMT1	17210881	1.37989	0.192802	0.945649	2.01352	1.67011	0.0948971	146
rs2587784	15	CERS3	101045447	0.761387	0.163242	0.552909	1.04847	-1.66999	0.0949209	147
rs12413409	10	CNNM2	102959339	0.662381	0.246876	0.408288	1.07461	-1.66851	0.0952155	148
rs2383207	9	RF01909	22115960	0.787892	0.14366	0.594543	1.04412	-1.65944	0.0970281	149
rs1624327	9	NTRK2	84814375	1.30553	0.161016	0.952205	1.78996	1.6558	0.0977619	150
rs10740391	10	PSAP	73589418	1.26901	0.143939	0.957072	1.68263	1.65513	0.0978973	151
rs7800937	7	EPHA1	143093307	0.601583	0.307414	0.329325	1.09892	-1.65311	0.0983077	152
rs492638	8	-	27479227	0.775573	0.154037	0.573464	1.04891	-1.64995	0.0989534	153
rs6007662	22	PPARA	46621045	1.31204	0.165083	0.949352	1.81328	1.64512	0.0999452	154
rs10997875	10	SIRT1	69679824	1.27317	0.14746	0.953607	1.69983	1.63781	0.10146	155
rs3213915	14	GALC	88415845	1.33656	0.17725	0.944306	1.89175	1.63666	0.101701	156
rs11191416	10	PTGES3P4	104604916	0.674819	0.240475	0.421206	1.08114	-1.63556	0.101932	157
rs17115100	10	CYP17A1-AS1	104591393	0.674819	0.240475	0.421206	1.08114	-1.63556	0.101932	157
rs34344173	22	SREBF2	42228156	0.629316	0.284089	0.360622	1.09821	-1.6302	0.10306	158
rs759920	19	DNMT1	10284778	0.786883	0.147721	0.589074	1.05111	-1.6225	0.104697	159
rs10171238	2	-	149568729	0.764003	0.166104	0.551705	1.05799	-1.62058	0.105109	160
rs2320762	13	KL	33617174	0.783597	0.152413	0.581244	1.0564	-1.6	0.1096	161
rs3788111	21	DNMT3L	45668171	0.76067	0.171074	0.543974	1.06369	-1.59905	0.10981	162
rs2236224	14	MTHFD1	64909151	0.792614	0.145393	0.596078	1.05395	-1.59855	0.109921	163
rs7569914	2	PPP3R1	68487109	0.792059	0.146208	0.59471	1.0549	-1.59443	0.11084	164
rs6546366	2	AC017083.3	68489667	0.792059	0.146208	0.59471	1.0549	-1.59443	0.11084	164
rs12329083	2	PPP3R1	68481719	0.792059	0.146208	0.59471	1.0549	-1.59443	0.11084	164
rs12417496	11	LDLRAD3	36185448	1.50706	0.258216	0.908526	2.49991	1.58845	0.112186	165
rs7905772	10	SGMS1	52099505	1.33502	0.181971	0.934532	1.90714	1.58788	0.112314	166
rs11115	19	MRPL4	10370542	0.786406	0.151402	0.584485	1.05808	-1.58705	0.112502	167
rs1871047	19	NECTIN2	45351746	1.27048	0.15088	0.945228	1.70764	1.58663	0.112597	168
rs6546358	2	PPP3R1	68411414	0.793538	0.145799	0.596299	1.05602	-1.58611	0.112713	169
rs8190478	9	HSD17B3	99064883	0.795398	0.144642	0.599052	1.0561	-1.58261	0.11351	170
rs11807619	1	HSD11B1	209881373	1.35096	0.190676	0.929689	1.96311	1.57761	0.114655	171
rs2145231	20	-	23625547	1.34227	0.186653	0.931022	1.93517	1.57705	0.114785	172
rs11754661	6	MTHFD1L	151207078	0.65918	0.264266	0.3927	1.10649	-1.57704	0.114786	173
rs7460605	8	ASAH1	17935951	0.792135	0.149475	0.590971	1.06178	-1.55894	0.119009	174
rs12936587	17	-	17640408	1.24361	0.140927	0.943465	1.63923	1.54701	0.121861	175
rs12143491	1	SLC30A1	211580676	1.24249	0.14036	0.943667	1.63594	1.54687	0.121895	176
rs2236319	10	SIRT1	69649220	1.52206	0.271786	0.893488	2.59285	1.54558	0.122205	177
rs7560488	2	DNMT3A	25568821	1.2549	0.146937	0.940883	1.67372	1.54525	0.122285	178
rs11781082	8	GML	143999901	1.37679	0.207103	0.917447	2.06611	1.54394	0.122603	179
rs36247	19	CERS4	8321946	0.787444	0.155647	0.580408	1.06833	-1.53529	0.124713	180
rs72817538	2	SLC30A3	27275976	1.45305	0.24362	0.901387	2.34234	1.53381	0.125077	181
rs2273773	10	SIRT1	69666598	1.51667	0.27168	0.890508	2.58313	1.53313	0.125245	182
rs2715632	3	TF	133485830	1.2886	0.165475	0.931677	1.78226	1.53229	0.125451	183
rs1358054	11	LDLRAD3	36206672	0.802658	0.143703	0.605634	1.06378	-1.52972	0.126085	184
rs1803254	19	CD33	51743144	1.5326	0.279824	0.88561	2.65226	1.52584	0.12705	185
rs8103085	19	CD33	51744045	1.5326	0.279824	0.88561	2.65226	1.52584	0.12705	185
rs3753519	1	HSD11B1	209875515	0.706787	0.228304	0.45181	1.10566	-1.52002	0.128507	186
rs11771145	7	EPHA1-AS1	143110762	0.798518	0.14806	0.597387	1.06737	-1.51963	0.128603	187
rs7069860	10	SGMS1	52112030	0.781675	0.162345	0.56864	1.07452	-1.51724	0.129207	188
rs2230267	19	GYS1	49469087	0.810031	0.138983	0.616878	1.06366	-1.5159	0.129546	189
rs2967625	19	CERS4	8298411	1.24621	0.145417	0.937158	1.65719	1.51364	0.130117	190
rs139559	22	MEI1	42191636	1.2815	0.163962	0.929296	1.76719	1.51274	0.130347	191
rs4919685	10	CYP17A1	104587362	1.26869	0.157735	0.931305	1.7283	1.50877	0.131357	192
rs8702	14	KLC1	103686015	1.26201	0.154722	0.931891	1.70909	1.50405	0.132569	193
rs1799986	12	LRP1-AS	57535266	0.741858	0.198943	0.50232	1.09562	-1.50092	0.133376	194
rs11704508	22	PPARA	46638540	1.42616	0.236765	0.896674	2.26832	1.49932	0.133789	195
rs6602178	10	TRDMT1	17180169	1.24416	0.146449	0.933727	1.65781	1.49174	0.135768	196
rs1004984	15	CYP19A1	51613529	0.803923	0.146383	0.603411	1.07106	-1.49097	0.13597	197
rs1007837	11	GAB2	77941076	1.4572	0.252642	0.88812	2.39095	1.49033	0.136137	198
rs10815393	9	IL33	6240324	0.775144	0.171256	0.554127	1.08432	-1.48728	0.13694	199
rs12378187	9	DAPK1	90145115	0.809002	0.142806	0.611495	1.0703	-1.48422	0.137752	200
rs13002567	2	DNMT3A	25465720	1.23861	0.144195	0.933677	1.64314	1.48405	0.137796	201
rs3844024	14	GALC	88429304	0.806719	0.144833	0.607352	1.07153	-1.48294	0.13809	202
rs12644	10	PPP3CB	75197051	1.39894	0.2266	0.897259	2.18113	1.48154	0.138463	203
rs28763893	3	PPARG	12421089	0.73326	0.209607	0.486228	1.1058	-1.48018	0.138826	204
rs3740962	11	LDLRAD3	36103381	0.808405	0.143964	0.609658	1.07194	-1.47739	0.13957	205
rs8193036	6	IL17A	52050493	1.26964	0.161899	0.924427	1.74377	1.47459	0.140322	206
rs7103648	11	RAPSN	47461783	0.807814	0.145555	0.607316	1.0745	-1.46627	0.142574	207
rs11551177	10	RF00096	5138747	1.62833	0.332608	0.848448	3.12506	1.46585	0.142689	208
rs17687109	14	GALC	88429690	1.36255	0.212592	0.898242	2.06686	1.45517	0.145623	209
rs3737983	1	LRP8	53716416	0.810564	0.144376	0.610793	1.07567	-1.4547	0.145753	210
rs10792832	11	RNU6-560P	85867875	0.782615	0.168576	0.562414	1.08903	-1.45403	0.145937	211
rs4668086	2	CERS6	169498189	0.768502	0.181305	0.538664	1.09641	-1.45232	0.146413	212
rs9895585	17	PYY	42064987	0.639399	0.308352	0.349383	1.17015	-1.45037	0.146954	213
rs1974226	6	IL17A	52055335	0.748289	0.200011	0.505615	1.10744	-1.44975	0.147127	214
rs11862968	16	SMPD3	68414975	0.770815	0.179597	0.542097	1.09603	-1.44939	0.147228	215
rs7907690	10	SORCS1	108862127	0.815989	0.1408	0.619206	1.07531	-1.44428	0.148662	216
rs10823631	10	SGPL1	72625741	1.24375	0.151326	0.924538	1.67318	1.44147	0.149451	217
rs2920502	3	PPARG	12329195	0.802186	0.152919	0.594443	1.08253	-1.44138	0.149477	218
rs4147937	19	ARHGAP45	1065677	0.665527	0.282991	0.382193	1.15891	-1.43883	0.150199	219
rs3758317	9	NTRK2	84667700	0.761942	0.188972	0.526101	1.10351	-1.43876	0.150219	220
rs10409452	19	PLPP2	288246	1.27538	0.169102	0.915586	1.77655	1.43844	0.15031	221
rs979812	14	RNU6-835P	88464264	0.814206	0.142954	0.61525	1.0775	-1.43782	0.150484	222
rs579459	9	ABO	133278724	1.27851	0.171338	0.913821	1.78874	1.43398	0.151578	223
rs850737	17	RPL7L1P5	42443784	0.819359	0.138941	0.624032	1.07582	-1.43394	0.151589	224
rs1800587	2	IL1A	113542960	0.793569	0.162296	0.577348	1.09077	-1.42464	0.15426	225
rs2373115	11	GAB2	78091150	1.39912	0.235822	0.881296	2.22119	1.42413	0.154409	226
rs11085587	19	EIF3G	10235099	0.81039	0.147717	0.606676	1.08251	-1.42326	0.154661	227
rs8039957	15	CYP11A1	74664851	0.760215	0.193068	0.520711	1.10988	-1.41998	0.155612	228
rs2293479	7	TAF6	99703958	1.2529	0.159445	0.916634	1.71252	1.41403	0.157354	229
rs4919687	10	PFN1P11	104595248	1.24945	0.157502	0.917598	1.70132	1.41397	0.157371	230
rs11006119	10	SGMS1	52315912	0.781597	0.174341	0.555371	1.09997	-1.41341	0.157534	231
rs10762485	10	-	73619428	0.810938	0.148423	0.606247	1.08474	-1.41193	0.15797	232
rs11813798	10	DYNC1I2P1	52020743	1.37028	0.223132	0.884869	2.12197	1.41179	0.158012	233
rs8177213	3	TFP1	133472227	0.800681	0.157556	0.587959	1.09036	-1.41088	0.15828	234
rs11011862	10	PLXDC2	20491011	1.22739	0.145348	0.923127	1.63194	1.40964	0.158646	235
rs10884373	10	SORCS1	108659754	1.22972	0.147007	0.92188	1.64036	1.40666	0.159529	236
rs7115850	11	GAB2	78045071	1.40551	0.242078	0.874534	2.25887	1.40616	0.159676	237
rs6809832	3	PPARG	12414420	0.746157	0.209963	0.494435	1.12603	-1.39462	0.163131	238
rs11158542	14	ZBTB25	64929658	1.23243	0.150026	0.918461	1.65374	1.39302	0.163612	239
rs12256435	10	RPL11P4	94353278	1.41992	0.252565	0.865526	2.32942	1.38816	0.165089	240
rs4801770	19	SPHK2	49129791	0.761575	0.19654	0.518104	1.11946	-1.38581	0.165806	241
rs248803	5	SRD5A1	6657808	1.34289	0.213073	0.884447	2.03896	1.38367	0.166459	242
rs1333040	9	CDKN2B-AS1	22083405	0.82215	0.141922	0.622511	1.08581	-1.37985	0.167631	243
rs16147	7	NPY	24323410	1.21206	0.139502	0.922104	1.59319	1.37863	0.168009	244
rs10827993	10	PLXDC2	20481262	1.22238	0.145689	0.918744	1.62635	1.37826	0.168123	245
rs749621	6	SMPD2	109762600	1.47889	0.283942	0.847704	2.58005	1.37807	0.168182	246
rs11187040	10	IDE	94272864	1.32345	0.203612	0.887962	1.97253	1.37637	0.168707	247
rs17561	2	IL1A	113537223	0.799999	0.162174	0.582166	1.09934	-1.37596	0.168835	248
rs2574946	10	DYNC1I2P1	52026161	0.751987	0.207184	0.50102	1.12867	-1.37576	0.168895	249
rs2422180	11	LDLRAD3	36177734	0.824175	0.140927	0.625263	1.08637	-1.37215	0.170017	250
rs4499362	2	-	149568396	0.784348	0.177246	0.554161	1.11015	-1.37043	0.170554	251
rs10882063	10	-	94199337	0.822788	0.142858	0.621851	1.08865	-1.36538	0.172132	252
rs28458810	15	MIR4713HG	51570929	1.40285	0.248017	0.862778	2.28099	1.36485	0.172299	253
rs1385600	11	GAB2	77936166	1.40415	0.249294	0.861421	2.28883	1.36159	0.173328	254
rs7124427	11	LDLRAD3	36089700	0.798697	0.16515	0.577838	1.10397	-1.36103	0.173504	255
rs11033408	11	LDLRAD3	36103442	0.811381	0.153901	0.600101	1.09705	-1.35813	0.174422	256
rs12911006	15	CERS3	100988564	0.817239	0.14878	0.610531	1.09393	-1.35653	0.174931	257
rs3818866	6	CD2AP	47549629	1.23156	0.153561	0.911474	1.66405	1.35634	0.17499	258
rs17464824	10	TRDMT1	17210822	1.21819	0.145553	0.915839	1.62035	1.35596	0.175112	259
rs2895811	14	HHIPL1	99667605	1.21109	0.141287	0.918144	1.59749	1.35551	0.175254	260
rs2189495	7	NPY	24331814	1.20938	0.140405	0.918437	1.59248	1.35399	0.17574	261
rs4820443	22	MEI1	42193913	1.27269	0.178167	0.897565	1.80458	1.3534	0.175929	262
rs670139	11	MS4A4E	59971795	0.778185	0.185427	0.541062	1.11923	-1.35251	0.176213	263
rs4881400	10	AKR1C3	5144037	0.796763	0.168232	0.572967	1.10797	-1.3505	0.176855	264
rs4512	22	CCDC134	42206084	1.27316	0.179003	0.896425	1.80821	1.34913	0.177294	265
rs601883	10	SORCS1	108914445	1.32625	0.20931	0.879956	1.9989	1.34899	0.17734	266
rs34956708	11	AP003086.2	78137051	0.7144	0.249525	0.438072	1.16503	-1.34781	0.177721	267
rs262418	11	LDLRAD3	36025118	0.707589	0.256734	0.427807	1.17034	-1.34728	0.177891	268
rs2424577	20	CST3	23613750	0.826007	0.142034	0.625294	1.09115	-1.34582	0.178362	269
rs1402840	2	CERS6-AS1	169636651	1.24852	0.164929	0.903667	1.72498	1.34579	0.178369	270
rs445925	19	APOE	45415640	0.755065	0.211347	0.498983	1.14257	-1.32933	0.183738	271
rs9897526	17	GRN	42426940	0.747419	0.22016	0.485472	1.15071	-1.32235	0.186051	272
rs597668	19	MARK4	45708888	1.27493	0.183702	0.889446	1.82749	1.32221	0.186097	273
rs10736189	10	SORCS1	108512080	1.2045	0.140847	0.913943	1.58744	1.32106	0.18648	274
rs769449	19	TOMM40	45410002	1.61492	0.362982	0.792829	3.28944	1.32041	0.186699	275
rs11193054	10	SORCS1	108553621	1.22522	0.153965	0.906064	1.6568	1.31927	0.18708	276
rs1485781	6	CD2AP	47562766	0.81838	0.15193	0.60762	1.10225	-1.31921	0.187098	277
rs2972164	3	PPARG	12334416	1.21482	0.147832	0.909235	1.6231	1.31632	0.188068	278
rs7354779	21	DNMT3L	45670770	1.22052	0.151532	0.906905	1.64259	1.3151	0.188477	279
rs9626736	22	PPARA	46570232	1.20614	0.142629	0.911991	1.59516	1.31406	0.188826	280
rs2505083	10	JCAD	30046193	1.2107	0.145622	0.910089	1.61061	1.313	0.189184	281
rs2245191	10	RF00096	5139815	1.27519	0.185453	0.886576	1.83414	1.31081	0.189923	282
rs17421511	1	MTHFR	11857788	1.27524	0.186291	0.885156	1.83722	1.30512	0.191852	283
rs16129	7	NPY	24330765	1.19988	0.140053	0.91185	1.57888	1.30107	0.193233	284
rs2403205	14	KLC1	103677048	0.829548	0.143848	0.625746	1.09973	-1.29911	0.193905	285
rs405509	19	TOMM40	45408836	0.81355	0.158932	0.595801	1.11088	-1.29834	0.194171	286
rs13282042	8	ASAH1	17936029	0.827895	0.145486	0.622497	1.10107	-1.29819	0.194222	287
rs3774921	4	PPARGC1A	23810647	1.2112	0.147626	0.906891	1.61761	1.29794	0.194309	288
rs1133174	11	SORL1	121501755	0.833132	0.140921	0.632065	1.09816	-1.2955	0.195147	289
rs16141	7	NPY	24324759	1.1954	0.137883	0.912323	1.56632	1.29446	0.195507	290
rs6761317	2	SGPP2	223324589	1.23265	0.161945	0.897414	1.69312	1.2916	0.196495	291
rs2656070	15	IREB2	78730252	1.24745	0.17129	0.891701	1.74511	1.29078	0.19678	292
rs11254413	10	TRDMT1	17204187	1.20578	0.144986	0.907521	1.60207	1.29067	0.196819	293
rs12825107	12	GRIN2B	13846445	1.23098	0.161051	0.897768	1.68786	1.29034	0.196934	294
rs1805078	14	GALC	88450770	0.684893	0.293449	0.385335	1.21733	-1.28981	0.197117	295
rs7093309	10	-	72565236	1.21814	0.153099	0.902355	1.64442	1.28885	0.197451	296
rs16861582	3	HPS3	148896430	1.23497	0.164394	0.894797	1.70447	1.2838	0.199213	297
rs4661229	1	NTRK1	156839414	1.23565	0.164914	0.894375	1.70715	1.28307	0.199468	298
rs10208082	2	SGPP2	223339154	1.22472	0.158039	0.898493	1.66941	1.28269	0.199601	299
rs4846048	1	MTHFR	11846252	1.22177	0.156238	0.899494	1.65951	1.282	0.199841	300
rs7687423	4	NPY1R	164250797	0.830413	0.144979	0.625012	1.10332	-1.28179	0.199918	301
rs4057797	4	NPY1R	164245053	0.830413	0.144979	0.625012	1.10332	-1.28179	0.199918	301
rs12285364	11	SORL1	121393226	0.66479	0.319247	0.355583	1.24288	-1.2789	0.200932	302
rs4919686	10	CYP17A1-AS1	104592249	1.22218	0.157289	0.89795	1.66349	1.27561	0.202093	303
rs3176867	1	VCAM1	101194205	1.2328	0.164174	0.893613	1.70074	1.27482	0.202374	304
rs11600231	11	SORL1	121406708	0.731246	0.24587	0.451625	1.18399	-1.27305	0.202999	305
rs3176863	1	VCAM1	101188192	1.31475	0.215258	0.862215	2.0048	1.27125	0.203639	306
rs4475874	10	SHQ1P1	52388236	0.799136	0.177238	0.564619	1.13106	-1.2651	0.205837	307
rs553359	20	PLTP	45902119	1.20352	0.146786	0.902632	1.60472	1.26207	0.206923	308
rs6465762	7	ZKSCAN1	99620554	1.22468	0.160916	0.89341	1.67878	1.25954	0.207837	309
rs4804461	19	PIN1	9959556	1.22131	0.15883	0.894599	1.66733	1.25871	0.208134	310
rs8003379	14	MTHFD1	64873599	1.21746	0.156374	0.896083	1.65409	1.2583	0.208285	311
rs7769789	6	MICAL1	109771955	0.816054	0.161743	0.594351	1.12046	-1.25678	0.208835	312
rs2227543	4	CXCL8	74607910	0.840839	0.138101	0.641448	1.10221	-1.25528	0.209378	313
rs17751556	14	MTHFD1	64884106	0.697528	0.286972	0.397458	1.22414	-1.25522	0.2094	314
rs17159904	11	-	85786287	1.24376	0.174804	0.882963	1.75198	1.2479	0.212069	315
rs75730897	6	TNXB	32114865	1.22386	0.162066	0.890802	1.68145	1.24647	0.21259	316
rs9480959	6	SMPD2	109767803	1.4736	0.311102	0.800884	2.71138	1.24624	0.212675	317
rs1476386	6	SMPD2	109764404	1.4736	0.311102	0.800884	2.71138	1.24624	0.212675	317
rs75845722	9	GRIN1	137155084	1.49106	0.32056	0.795488	2.79483	1.24621	0.212686	318
rs1143634	2	IL1B	113590390	0.80516	0.173899	0.57261	1.13215	-1.24621	0.212687	319
rs12218438	10	PCBD1	72646337	1.33354	0.23109	0.847816	2.09754	1.24556	0.212926	320
rs11230203	11	MS4A4E	59997296	1.32792	0.229605	0.846704	2.08263	1.23523	0.216746	321
rs583791	11	MS4A6A	59947252	1.65424	0.407543	0.744214	3.67706	1.23507	0.216805	322
rs4945261	11	GAB2	77990260	1.37537	0.258153	0.829238	2.28118	1.23463	0.216969	323
rs6855402	4	NPY5R	164277286	0.75095	0.232309	0.476287	1.184	-1.23291	0.217609	324
rs911122	20	-	23625746	0.837731	0.143754	0.632035	1.11037	-1.23168	0.218068	325
rs17745484	2	MIR1301	25551130	1.19461	0.14447	0.900024	1.58562	1.23086	0.218375	326
rs657770	17	NGFR	49503788	0.833264	0.148382	0.622988	1.11451	-1.22929	0.218963	327
rs7203426	16	TXNL4B	72086555	1.18867	0.140639	0.902293	1.56593	1.2289	0.219109	328
rs1642599	17	PYY	42045138	1.22824	0.167293	0.884877	1.70484	1.22887	0.219121	329
rs871429	11	LDLRAD3	36226559	0.83712	0.14491	0.630144	1.11208	-1.22688	0.219866	330
rs2233678	19	UBL5	9945179	1.35408	0.247711	0.833281	2.20037	1.22369	0.22107	331
rs60919668	4	PPARGC1A	23849467	0.833021	0.149529	0.621408	1.1167	-1.22181	0.22178	332
rs2183009	9	HSD17B3	99061972	0.839176	0.143537	0.633394	1.11181	-1.22153	0.221885	333
rs75928798	3	FYCO1	45921111	1.3479	0.244456	0.834787	2.1764	1.22127	0.221984	334
rs9331908	8	MIR6843	27463618	1.20738	0.154312	0.892264	1.63379	1.22124	0.221994	335
rs4646953	10	IDE	94333955	1.28138	0.20306	0.860665	1.90776	1.22102	0.222079	336
rs6837793	4	NPY1R	164256735	0.753486	0.232301	0.477903	1.18798	-1.21844	0.223056	337
rs1433099	19	SPC24	11242658	0.818799	0.164438	0.593208	1.13018	-1.21576	0.224078	338
rs569205	8	CLU	27477019	0.838761	0.144777	0.631544	1.11397	-1.21449	0.224562	339
rs2281603	14	ZBTB25	64926097	1.21499	0.160381	0.887271	1.66376	1.21421	0.224668	340
rs1562990	11	-	60023087	0.607203	0.411686	0.27096	1.3607	-1.21183	0.225578	341
rs7131120	11	PICALM	85690012	0.790476	0.195827	0.538519	1.16032	-1.20065	0.229886	342
rs3802553	10	SORCS1	108389111	0.732795	0.259436	0.440708	1.21847	-1.19833	0.230789	343
rs17483721	15	IREB2	78733731	0.831024	0.154585	0.613805	1.12511	-1.19738	0.231158	344
rs1207568	13	KL	33590184	0.796342	0.190361	0.548357	1.15647	-1.19629	0.231585	345
rs2813305	10	ASAH2	52007969	0.777506	0.211973	0.513182	1.17797	-1.18725	0.235131	346
rs9341130	2	IGFBP2	217506265	0.740767	0.252964	0.451189	1.2162	-1.18621	0.235539	347
rs2273735	10	TRDMT1	17216419	1.18725	0.145116	0.893345	1.57785	1.18278	0.236897	348
rs2734827	11	UCP3	73716277	0.84025	0.147215	0.62965	1.12129	-1.18232	0.237077	349
rs1048274	9	IL33	6256292	1.19838	0.153267	0.887431	1.61829	1.18077	0.237694	350
rs3744037	17	UBE2O	74383475	1.24838	0.187996	0.863623	1.80455	1.18005	0.237978	351
rs10795460	10	TRDMT1	17244253	1.1893	0.147082	0.891445	1.58667	1.17869	0.238523	352
rs17014923	2	BIN1	127841930	0.804893	0.18421	0.560968	1.15488	-1.17826	0.238694	353
rs3757237	6	SMPD2	109758678	1.34565	0.252016	0.821134	2.2052	1.178	0.238798	354
rs398655	13	KL	33587652	1.18777	0.146289	0.891682	1.58217	1.17627	0.239488	355
rs10763354	10	SGMS1	52103707	0.843678	0.144553	0.635526	1.12001	-1.17594	0.239621	356
rs2242436	19	ARHGAP45	1065945	0.809953	0.179344	0.569905	1.15111	-1.17528	0.239884	357
rs3755863	4	PPARGC1A	23815522	0.838688	0.149846	0.625247	1.12499	-1.17398	0.240404	358
rs12599487	16	SMPD3	68434883	0.823124	0.165806	0.594745	1.1392	-1.17395	0.240415	359
rs4878104	9	DAPK1	90192991	0.841037	0.14781	0.629505	1.12365	-1.17124	0.241504	360
rs4471501	12	SLC11A2	51425352	1.21128	0.16377	0.878703	1.66973	1.17039	0.241843	361
rs1873532	4	PPARGC1A	23806778	0.839303	0.149718	0.625863	1.12553	-1.17009	0.241965	362
rs10762483	10	RNU7-38P	73600155	1.22901	0.176803	0.869079	1.738	1.16631	0.24349	363
rs2070937	16	TXNL4B	72089740	1.17856	0.140869	0.894219	1.55331	1.16629	0.243498	364
rs4743713	9	AL160269.1	99069944	0.848579	0.140801	0.643935	1.11826	-1.16613	0.243562	365
rs918546	19	FTL	49465960	0.846247	0.143197	0.639157	1.12043	-1.16584	0.243679	366
rs262430	11	LDLRAD3	36044370	1.17728	0.140003	0.894764	1.54899	1.16572	0.243726	367
rs967467	15	RNU6-322P	101088049	1.1882	0.147948	0.889111	1.5879	1.16554	0.243802	368
rs11006141	10	SGMS1	52322047	0.82754	0.162732	0.60155	1.13843	-1.16325	0.244728	369
rs1800629	6	TNF	31543031	0.808301	0.183506	0.564122	1.15817	-1.15975	0.246152	370
rs6758392	2	SGPP2	223288369	1.21319	0.16689	0.874729	1.68262	1.15799	0.246869	371
rs5475	16	TXNL4B	72094348	0.696649	0.312222	0.37779	1.28463	-1.15774	0.246969	372
rs137831	22	ACO2	41903813	1.21562	0.168694	0.873381	1.69196	1.15743	0.247097	373
rs744373	2	-	127894615	1.19371	0.153184	0.884113	1.61172	1.1559	0.247722	374
rs923177	10	SGPL1	72636450	0.813187	0.179406	0.57211	1.15585	-1.15266	0.24905	375
rs11988	11	DDB2	47261260	1.1849	0.147215	0.887917	1.58122	1.15246	0.249134	376
rs3765948	1	HSD3B2	119963454	1.27965	0.214027	0.841223	1.94657	1.15213	0.249268	377
rs2394844	10	RNU7-38P	73605853	1.27478	0.211217	0.842651	1.92853	1.14942	0.250384	378
rs2247856	17	UBE2O	74381555	0.847164	0.144557	0.638147	1.12464	-1.14737	0.251227	379
rs7951966	11	LDLRAD3	36182280	1.22111	0.174278	0.867781	1.71831	1.14623	0.2517	380
rs6740937	2	SGPP2	223384515	0.849394	0.142602	0.642282	1.12329	-1.14467	0.252347	381
rs12145726	1	NGF	115314630	1.17582	0.141502	0.891037	1.55163	1.14464	0.252357	382
rs9381040	6	TREML2	41154650	1.20401	0.162478	0.875643	1.65551	1.14264	0.253187	383
rs7101429	11	GAB2	77992967	1.34122	0.257171	0.810209	2.22027	1.14159	0.253627	384
rs10776799	1	NGF	115330426	1.23297	0.18349	0.860531	1.76661	1.14136	0.253722	385
rs13500	10	LIPA	90973492	0.761766	0.238625	0.477203	1.21602	-1.14035	0.254141	386
rs2304492	16	VPS35	46697098	1.18929	0.152093	0.882726	1.60232	1.1398	0.254369	387
rs2073063	6	MTHFD1L	151199071	0.84854	0.144146	0.639698	1.12556	-1.13939	0.25454	388
rs12506291	4	PPARGC1A	23802836	0.845018	0.148029	0.632213	1.12945	-1.1376	0.255289	389
rs2511175	11	GAB2	77975081	1.33879	0.257089	0.808869	2.21589	1.13489	0.256423	390
rs8177190	3	TFP1	133467696	0.7703	0.23049	0.490305	1.21019	-1.13226	0.257525	391
rs12818068	12	GRIN2B	13866223	1.29701	0.229762	0.826741	2.03478	1.13187	0.257687	392
rs16135	7	NPY	24327920	0.731522	0.276419	0.425539	1.25752	-1.13099	0.25806	393
rs9314349	8	CLU	27474202	1.17631	0.14361	0.887733	1.55871	1.13075	0.258162	394
rs12476339	2	BIN1	127804699	0.845828	0.148221	0.632581	1.13096	-1.12965	0.258622	395
rs12500214	4	PPARGC1A	23885568	0.826761	0.168576	0.594139	1.15046	-1.12851	0.259106	396
rs2950	6	NEDD9	11350265	0.841536	0.153209	0.623248	1.13628	-1.12609	0.260128	397
rs6058079	20	MAP1LC3A	34555069	0.808765	0.188553	0.558889	1.17036	-1.12566	0.260309	398
rs33910087	3	FYCO1	45967995	1.35016	0.26716	0.799796	2.27926	1.12377	0.261111	399
rs5174	1	LRP8	53712727	0.847684	0.147207	0.63523	1.13119	-1.12255	0.261627	400
rs6536721	4	NPY5R	164276897	0.850659	0.144493	0.64086	1.12914	-1.11939	0.262974	401
rs111988772	12	GRIN2B	13981935	1.32819	0.254058	0.807244	2.18532	1.11713	0.263939	402
rs655717	11	UCP2	73684215	0.850167	0.145303	0.639473	1.13028	-1.11713	0.263939	402
rs2453531	15	SLC30A4	45487612	1.17673	0.145927	0.884023	1.56635	1.11521	0.264761	403
rs2510038	11	GAB2	77966034	1.33181	0.257264	0.804373	2.20508	1.11378	0.265372	404
rs346741	19	MARK4	45746641	1.17049	0.141658	0.886725	1.54507	1.1113	0.266441	405
rs7044343	9	IL33	6254208	1.17442	0.144788	0.884257	1.55979	1.1104	0.266827	406
rs901104	11	USP35	77930499	1.33531	0.260451	0.801466	2.22474	1.11024	0.266897	407
rs700518	15	MIR4713HG	51529112	1.17735	0.147113	0.882433	1.57082	1.10978	0.267092	408
rs1800879	1	NTRK1	156868349	1.1752	0.145526	0.883569	1.56309	1.10936	0.267277	409
rs4808867	19	GDF1	18988666	0.80353	0.197181	0.54596	1.18261	-1.10934	0.267283	410
rs11234487	11	-	85657901	0.791914	0.21038	0.524327	1.19606	-1.10896	0.267449	411
rs6058897	20	DNMT3B	31398105	1.1743	0.145158	0.883525	1.56076	1.10686	0.268356	412
rs729211	10	CALHM2	105214932	0.855941	0.140547	0.649846	1.1274	-1.10677	0.268391	413
rs11724368	4	PPARGC1A	23862933	0.825429	0.17396	0.586955	1.16079	-1.10285	0.270092	414
rs1618809	17	PYY	42065925	0.854633	0.142461	0.646423	1.12991	-1.10264	0.270183	415
rs8059437	16	TXNL4B	72116467	1.17018	0.142696	0.884687	1.5478	1.10134	0.270747	416
rs2236225	14	MTHFD1	64908845	0.853793	0.143553	0.644407	1.13121	-1.1011	0.270853	417
rs3780634	9	NTRK2	84873803	0.810791	0.190674	0.557965	1.17818	-1.10002	0.271325	418
rs12200492	6	CD2AP	47538130	1.16429	0.138756	0.887058	1.52817	1.09625	0.272967	419
rs1117067	11	-	60039058	1.28006	0.226267	0.821544	1.99448	1.09121	0.275179	420
rs12442265	15	CERS3	100538826	0.848498	0.150755	0.631435	1.14018	-1.08977	0.275816	421
rs2970848	4	PPARGC1A	23817027	1.18251	0.154161	0.874141	1.59965	1.08741	0.276855	422
rs4845652	1	CHRNB2	154538205	1.30713	0.246696	0.805993	2.11986	1.08569	0.277616	423
rs28365927	11	SIRT3	236091	1.25605	0.210519	0.831403	1.89758	1.08289	0.278858	424
rs3760890	19	LRP3	33687750	1.19846	0.167281	0.863444	1.66347	1.08224	0.279144	425
rs1412444	10	LIPA	89243170	0.853056	0.147053	0.639449	1.13802	-1.08077	0.2798	426
rs1446842	2	-	149573090	0.842085	0.15955	0.615951	1.15124	-1.07724	0.281371	427
rs61732563	6	TNXB	32116883	0.740469	0.279858	0.42785	1.28151	-1.07366	0.282976	428
rs4659007	1	HSD3B1	120046486	1.17172	0.147683	0.877238	1.56507	1.07308	0.283235	429
rs1467967	17	MAPT	43986179	0.847792	0.154341	0.62649	1.14727	-1.06984	0.284691	430
rs1888861	1	NTRK1	156828169	1.19878	0.169601	0.859756	1.67149	1.06901	0.285065	431
rs35499164	17	TNK1	7283880	1.27186	0.225243	0.817925	1.97773	1.06766	0.285673	432
rs211252	13	-	33584957	1.16784	0.145393	0.878262	1.55289	1.06714	0.285908	433
rs1800547	17	MAPT	44051846	1.20308	0.173761	0.855836	1.69123	1.06404	0.287311	434
rs11033442	11	LDLRAD3	36146708	1.34624	0.279531	0.778369	2.32841	1.06362	0.2875	435
rs7678265	4	NPY5R	164268914	0.78165	0.231728	0.496324	1.231	-1.06309	0.287739	436
rs7679206	4	NPY5R	164269234	0.840761	0.163197	0.610603	1.15767	-1.06281	0.287869	437
rs2146359	11	LDLRAD3	36013229	1.1679	0.146108	0.877081	1.55516	1.0623	0.288098	438
rs8192120	5	SRD5A1	6632320	1.16903	0.147031	0.876337	1.55947	1.06216	0.288162	439
rs4804459	19	UBL5	9944787	0.839604	0.164673	0.608002	1.15943	-1.06165	0.288393	440
rs11788083	9	HSD17B3	99056209	0.797879	0.21326	0.525303	1.21189	-1.05879	0.289696	441
rs610932	11	MS4A6A	59939307	1.49446	0.38009	0.709496	3.14786	1.05702	0.290504	442
rs803422	6	MTHFD1L	151215594	1.17876	0.155593	0.868927	1.59906	1.05699	0.290518	443
rs4291702	11	GAB2	78001248	1.29908	0.248042	0.798917	2.11237	1.05488	0.291478	444
rs7259353	19	GDF1	18877409	1.16685	0.146354	0.875868	1.55451	1.05436	0.291719	445
rs8177235	3	TFP1	133476083	1.31945	0.263717	0.786894	2.21243	1.05118	0.293175	446
rs11006229	10	SGMS1	52350006	1.31478	0.260452	0.789144	2.19054	1.05075	0.293374	447
rs11601726	11	GAB2	78068039	0.784444	0.231529	0.498293	1.23492	-1.04859	0.294365	448
rs12493168	3	TFP1	133466588	0.815973	0.19405	0.557827	1.19358	-1.04805	0.294617	449
rs1884722	2	SRD5A2	31748207	1.25664	0.218016	0.819663	1.92658	1.04782	0.294722	450
rs11738248	5	SRD5A1	6657494	0.853138	0.151631	0.633798	1.14839	-1.0475	0.294869	451
rs2983360	10	SGMS1	52306053	1.23836	0.204194	0.829922	1.84781	1.04699	0.295104	452
rs6330	1	NGF	115286692	0.86459	0.139645	0.657574	1.13678	-1.04193	0.297446	453
rs700582	16	VPS35	46714529	1.2361	0.203761	0.82911	1.84287	1.04024	0.298226	454
rs4584412	1	VCAM1	101181576	1.24278	0.209146	0.82484	1.87249	1.03924	0.298693	455
rs9468	17	MAPT	44101563	1.19554	0.172171	0.853123	1.67539	1.03733	0.299583	456
rs7571644	2	SRD5A2	31757555	1.24892	0.21437	0.820466	1.9011	1.03688	0.299793	457
rs3848273	16	SMPD3	68486912	0.840274	0.168164	0.604338	1.16832	-1.03487	0.30073	458
rs2471738	17	STH	44076063	0.825304	0.185622	0.573604	1.18745	-1.03438	0.300958	459
rs1525892	3	TF	133484712	0.858527	0.147491	0.642998	1.1463	-1.03422	0.301035	460
rs1805553	12	GRIN2B	13638764	0.732389	0.301257	0.4058	1.32182	-1.03381	0.301224	461
rs2960422	3	PPARG	12334991	1.17053	0.152501	0.868107	1.57831	1.03249	0.301842	462
rs2920505	3	PPARG	12335081	1.17053	0.152501	0.868107	1.57831	1.03249	0.301842	462
rs395908	19	NECTIN2	45373565	0.82698	0.184014	0.576584	1.18612	-1.03239	0.301889	463
rs4938933	11	-	60034429	0.684337	0.368587	0.332298	1.40933	-1.02908	0.303443	464
rs11556924	7	ZC3HC1	130023656	1.15646	0.14128	0.876746	1.52542	1.02892	0.303516	465
rs2227902	4	REST	56930934	1.29295	0.250045	0.79203	2.11067	1.02751	0.304181	466
rs1999764	10	IDE	94320139	0.762956	0.263324	0.455363	1.27833	-1.02746	0.304205	467
rs397703	13	KL	33587329	0.822801	0.189987	0.566993	1.19402	-1.0266	0.304608	468
rs6428830	1	HSD3B1	120054775	1.16657	0.150307	0.868897	1.56621	1.025	0.305362	469
rs7929589	11	MS4A4E	59975078	0.623051	0.462294	0.251778	1.5418	-1.02343	0.306103	470
rs3851179	11	RNU6-560P	85868640	0.839339	0.171428	0.599815	1.17451	-1.02166	0.306942	471
rs11064497	12	C1S	7169661	0.814374	0.201673	0.548478	1.20917	-1.01816	0.308603	472
rs1999763	10	IDE	94319992	0.765059	0.263468	0.456489	1.28221	-1.01645	0.309417	473
rs12981050	19	LDLR	11200412	0.74361	0.291557	0.419925	1.3168	-1.01606	0.309602	474
rs4253778	22	PPARA	46630634	1.21255	0.189825	0.835832	1.75905	1.01526	0.30998	475
rs17581623	10	SGMS1	52360613	0.767705	0.26064	0.460614	1.27953	-1.01423	0.310472	476
rs8045344	16	SMPD3	68435906	0.817797	0.198351	0.554381	1.20638	-1.01406	0.310553	477
rs4691075	4	NPY1R	164249485	0.802477	0.21723	0.524234	1.2284	-1.01299	0.311064	478
rs370159	16	ORC6	46736263	1.22844	0.203185	0.824899	1.82938	1.01258	0.311261	479
rs7099761	10	IDE	94335799	1.25135	0.221915	0.810001	1.93319	1.01041	0.312298	480
rs950027	15	SLC30A4	45508837	0.870834	0.13713	0.665595	1.13936	-1.00856	0.313185	481
rs2927714	19	CERS4	8324347	1.2126	0.191211	0.833603	1.76391	1.00814	0.313385	482
rs2424932	20	DNMT3B	31396536	0.866239	0.142484	0.655171	1.1453	-1.00779	0.313556	483
rs1617407	18	ANKRD29	21175186	1.16284	0.150163	0.866366	1.56077	1.00468	0.31505	484
rs12022215	1	HSD3B2	119969443	1.25394	0.225339	0.806246	1.95022	1.00422	0.315275	485
rs11678252	2	BIN1	127851697	0.865748	0.143811	0.653099	1.14764	-1.00243	0.316135	486
rs6481166	10	-	52046848	0.831634	0.183945	0.579907	1.19263	-1.00227	0.316212	487
rs2290604	4	PPARGC1A	23830238	1.30303	0.264194	0.776375	2.18694	1.00188	0.316401	488
rs900802	15	CYP11A1	74628242	0.858593	0.152177	0.637168	1.15697	-1.00187	0.316409	489
rs1813202	9	UGCG	114688103	1.16429	0.15198	0.864362	1.56829	1.00087	0.316892	490
rs1203375	10	SGMS1	52187304	0.83035	0.186062	0.576614	1.19574	-0.999172	0.317712	491
rs11206510	1	-	55030366	1.21573	0.195632	0.828546	1.78386	0.998551	0.318012	492
rs139568	22	CCDC134	42210985	1.1575	0.146597	0.868439	1.54279	0.997748	0.318402	493
rs2983364	10	SGMS1	52345974	0.850151	0.162859	0.617833	1.16983	-0.99682	0.318852	494
rs12451328	17	KCNH6	61596548	1.15697	0.146278	0.868578	1.54111	0.996742	0.31889	495
rs10823624	10	-	72563880	1.21202	0.193099	0.830125	1.7696	0.9958	0.319347	496
rs794279	16	VPS35	46713692	1.22411	0.203218	0.821943	1.82306	0.995068	0.319703	497
rs36310	16	VPS35	46705502	1.22411	0.203218	0.821943	1.82306	0.995068	0.319703	497
rs36312	16	VPS35	46718724	1.22411	0.203218	0.821943	1.82306	0.995068	0.319703	497
rs4966616	16	VPS35	46705576	1.22411	0.203218	0.821943	1.82306	0.995068	0.319703	497
rs3212079	14	XRCC3	103704128	1.28197	0.249634	0.785939	2.09106	0.995046	0.319714	498
rs3011710	10	SGMS1	52348894	0.829517	0.188007	0.573843	1.19911	-0.994171	0.320139	499
rs4243626	14	SGPP1	63718814	0.86467	0.146364	0.64903	1.15196	-0.993465	0.320483	500
rs6832644	4	NPY1R	164243380	0.859368	0.153164	0.636511	1.16025	-0.989518	0.32241	501
rs1319274	1	PLPP3	56974091	0.841969	0.174064	0.598594	1.18429	-0.988213	0.323048	502
rs12273363	11	BDNF	27744859	1.19675	0.182023	0.837651	1.70978	0.986716	0.323782	503
rs4135300	3	PPARG	12475994	0.803495	0.221857	0.520161	1.24116	-0.986148	0.324061	504
rs2016848	3	MME	154858685	1.15377	0.14516	0.868076	1.53348	0.985344	0.324455	505
rs407135	12	SLC11A2	51411353	1.17239	0.161621	0.854087	1.60933	0.984083	0.325075	506
rs41187	16	ORC6	46728952	1.22087	0.203266	0.819686	1.81839	0.981769	0.326214	507
rs11724320	4	NPY5R	164267923	0.867743	0.144565	0.653637	1.15198	-0.981286	0.326452	508
rs6036478	20	CST3	23611359	1.17865	0.168002	0.847975	1.63828	0.978398	0.327877	509
rs398076	14	GALC	88414211	1.15043	0.143236	0.868835	1.52329	0.978359	0.327897	510
rs1870167	10	GRID1	88029586	0.825105	0.197759	0.559985	1.21574	-0.972114	0.330994	511
rs3827143	20	CST3	23619617	1.17719	0.168143	0.84669	1.63671	0.970211	0.331941	512
rs8177277	3	TF	133484830	0.742689	0.306982	0.406914	1.35554	-0.96904	0.332525	513
rs11191692	10	CALHM2	105213765	0.865542	0.14928	0.645982	1.15973	-0.967303	0.333392	514
rs2070565	21	DNMT3L	45681153	1.15225	0.146589	0.864512	1.53576	0.966773	0.333657	515
rs2838540	21	-	45687581	1.16141	0.154815	0.857449	1.57313	0.96656	0.333764	516
rs889162	19	PIN1	9951916	0.851818	0.165977	0.615272	1.17931	-0.966295	0.333897	517
rs9903	16	ZCCHC14	87403501	1.21204	0.199475	0.819828	1.79188	0.964046	0.335023	518
rs6471570	8	GML	143957405	1.41661	0.362236	0.696487	2.88127	0.961428	0.336337	519
rs4253662	22	PPARA	46572744	0.786024	0.250697	0.480886	1.28478	-0.960393	0.336857	520
rs2234759	4	NPY2R	156129557	0.839275	0.182605	0.586773	1.20043	-0.959541	0.337286	521
rs6540433	1	CR2	207653395	1.21712	0.205093	0.814251	1.81932	0.958047	0.338039	522
rs2970847	4	PPARGC1A	23815924	1.18891	0.180788	0.834185	1.69448	0.957135	0.338499	523
rs7221263	17	LINC01976	42011695	0.824562	0.201685	0.555327	1.22433	-0.956453	0.338843	524
rs9824452	3	TF	133492471	0.811414	0.219954	0.527251	1.24873	-0.950096	0.342064	525
rs12411115	1	HSD3B2	119960376	1.23423	0.22151	0.799549	1.90522	0.950047	0.342088	526
rs10509326	10	SGPL1	72631204	0.854061	0.166072	0.616777	1.18263	-0.949904	0.342161	527
rs4646958	10	IDE	94214359	0.784894	0.255938	0.475287	1.29618	-0.946346	0.343972	528
rs1107177	16	SMPD3	68438621	0.854619	0.166177	0.617053	1.18365	-0.945376	0.344467	529
rs1491850	11	AC103796.1	27749725	1.15898	0.156118	0.853473	1.57386	0.945082	0.344617	530
rs662196	11	MS4A6A	59942757	1.4601	0.401717	0.664419	3.20868	0.942226	0.346077	531
rs632185	11	MS4A6A	59951433	1.4601	0.401717	0.664419	3.20868	0.942226	0.346077	531
rs28991014	1	MTOR	11255238	0.7743	0.272224	0.454142	1.32016	-0.939653	0.347396	532
rs2550035	16	TXNL4B	72113416	0.873968	0.143661	0.659494	1.15819	-0.937703	0.348397	533
rs2854961	1	HSD3B2	119958862	1.22631	0.217584	0.800555	1.87848	0.937599	0.348451	534
rs7259004	19	APOC1P1	45432557	1.23626	0.226212	0.79352	1.92602	0.937576	0.348462	535
rs541458	11	-	85788351	0.822816	0.208273	0.547041	1.23761	-0.936381	0.349077	536
rs10501604	11	PICALM	85683554	0.820318	0.211693	0.541737	1.24215	-0.935617	0.34947	537
rs7893643	10	SORCS1	108482088	1.14231	0.142476	0.863993	1.51029	0.933891	0.35036	538
rs6141813	20	DNMT3B	31366243	0.84187	0.184645	0.586239	1.20897	-0.932218	0.351224	539
rs5030707	20	CST3	23618656	1.16868	0.167681	0.841332	1.62341	0.929618	0.352569	540
rs16829278	2	EPC2	149550098	1.20429	0.199992	0.813759	1.78223	0.929468	0.352646	541
rs7587636	2	DNMT3A	25518862	1.14073	0.14173	0.864053	1.50599	0.928979	0.3529	542
rs2970852	4	PPARGC1A	23821523	1.16451	0.16471	0.843219	1.60821	0.924636	0.355155	543
rs9651118	1	MTHFR	11862214	0.862337	0.160218	0.62994	1.18047	-0.924426	0.355264	544
rs2279525	4	PPARGC1A	23794252	1.15524	0.156205	0.850567	1.56903	0.923812	0.355584	545
rs7311764	12	GRIN2B	13878166	1.15677	0.15778	0.849072	1.57597	0.923004	0.356005	546
rs6499557	16	TXNL4B	72082654	1.13721	0.139358	0.865406	1.49439	0.922665	0.356182	547
rs1077444	19	PLPP2	293671	0.863188	0.159618	0.631304	1.18025	-0.921721	0.356674	548
rs17160333	19	CERS4	8316310	0.83432	0.196883	0.567213	1.22721	-0.920029	0.357558	549
rs11632698	15	CYP11A1	74637867	0.875507	0.144608	0.659431	1.16238	-0.919398	0.357887	550
rs7200854	16	TXNL4B	72083318	1.1366	0.139289	0.865057	1.49338	0.919253	0.357963	551
rs7364220	22	PPARA	46584984	1.17971	0.179822	0.829298	1.67818	0.919068	0.35806	552
rs10825903	10	SGMS1	52160862	0.81838	0.218549	0.533244	1.25598	-0.917087	0.359097	553
rs12059226	1	HSD11B1	209906675	1.16768	0.169061	0.838337	1.62641	0.916937	0.359176	554
rs4659174	1	HSD3B2	119956344	1.22081	0.217919	0.796446	1.8713	0.915558	0.359899	555
rs4291	17	PPIAP55	61554194	1.1459	0.148837	0.855964	1.53404	0.915021	0.360181	556
rs582446	11	SORL1	121327859	0.826819	0.207869	0.550139	1.24265	-0.914852	0.360269	557
rs1780007	1	RN7SL861P	162748025	1.17208	0.173559	0.834111	1.64699	0.91485	0.36027	558
rs11576775	1	G0S2	209852076	0.851523	0.175964	0.603136	1.2022	-0.913421	0.361021	559
rs4543	8	GML	143995743	0.803412	0.240054	0.501884	1.28609	-0.911828	0.361859	560
rs11673194	19	UPF1	18979324	0.800377	0.244359	0.495788	1.29209	-0.91125	0.362164	561
rs9341145	2	IGFBP2	217511100	0.769362	0.288606	0.436988	1.35454	-0.908481	0.363624	562
rs1436216	10	ASAH2	52002800	1.25149	0.247244	0.770856	2.03181	0.907348	0.364223	563
rs8019804	14	MTHFD1	64895154	1.34707	0.328491	0.707586	2.5645	0.906978	0.364419	564
rs3917019	1	VCAM1	101202354	0.870704	0.152684	0.645513	1.17445	-0.906793	0.364516	565
rs7072826	10	SGMS1	52337406	1.26288	0.25782	0.761912	2.09324	0.905261	0.365327	566
rs5297	8	GML	143955657	0.802726	0.242763	0.498801	1.29184	-0.905172	0.365374	567
rs2251601	10	SGMS1	52070947	0.860819	0.165819	0.621966	1.1914	-0.903827	0.366087	568
rs11792633	9	IL33	6248035	1.1463	0.151163	0.85237	1.54159	0.903258	0.366389	569
rs2476927	9	HSD17B3	99038030	1.14542	0.150325	0.853113	1.53787	0.903165	0.366438	570
rs3087554	8	CLU	27455442	1.18654	0.189411	0.81857	1.71993	0.903024	0.366513	571
rs11651547	17	PPY	42021248	1.16853	0.172489	0.833328	1.63856	0.902924	0.366566	572
rs650926	11	MS4A4E	60006754	1.30828	0.298078	0.729416	2.34652	0.901482	0.367332	573
rs3817092	15	IREB2	78764285	0.846652	0.185063	0.589086	1.21683	-0.899504	0.368384	574
rs7519865	1	SLC30A1	211574776	0.834618	0.201228	0.562604	1.23815	-0.898389	0.368978	575
rs11649335	16	SMPD3	68436154	0.853358	0.17678	0.60347	1.20672	-0.897025	0.369705	576
rs12763964	10	SGPL1	72602891	0.847585	0.184445	0.59045	1.2167	-0.896547	0.36996	577
rs873270	2	BIN1	127859418	1.18957	0.193659	0.813858	1.73874	0.896393	0.370043	578
rs2161977	2	CERS6	169546569	0.826781	0.212422	0.545226	1.25373	-0.895463	0.37054	579
rs536841	11	-	85787824	0.829389	0.20892	0.550713	1.24908	-0.895394	0.370576	580
rs2289195	2	DNMT3A	25463483	0.881849	0.140728	0.669277	1.16194	-0.893459	0.371611	581
rs6857	19	TOMM40	45392254	1.32027	0.311626	0.716816	2.43176	0.891581	0.372618	582
rs8177191	3	TFP1	133468139	0.85046	0.18177	0.595567	1.21444	-0.891112	0.372869	583
rs7900584	10	IDE	94337891	0.790194	0.264265	0.470751	1.32641	-0.891061	0.372896	584
rs3758505	10	IDE	94334778	0.790194	0.264265	0.470751	1.32641	-0.891061	0.372896	584
rs7077415	10	ASAH2	52005293	1.25695	0.257092	0.759416	2.08043	0.889509	0.37373	585
rs4253754	22	PPARA	46615144	1.16473	0.171448	0.832319	1.62991	0.889438	0.373767	586
rs2066462	1	MTHFR	11854896	0.825773	0.215984	0.540773	1.26098	-0.886337	0.375436	587
rs1819698	1	HSD3B2	119965519	1.21591	0.220785	0.788801	1.87427	0.885427	0.375926	588
rs738247	22	MEI1	42190309	0.879089	0.14594	0.660402	1.17019	-0.883033	0.377219	589
rs11247219	15	CERS3	101073157	1.14153	0.14995	0.850847	1.53153	0.882784	0.377353	590
rs1049296	3	TF	133494354	0.847905	0.187073	0.587639	1.22344	-0.881935	0.377812	591
rs2967692	19	CERS4	8331010	1.15006	0.15891	0.842277	1.5703	0.879814	0.37896	592
rs2246994	10	SGMS1	52086939	1.13361	0.142562	0.857261	1.49903	0.879638	0.379055	593
rs4333136	4	NPY2R	156128049	1.13378	0.143491	0.855835	1.502	0.875035	0.381555	594
rs1868402	2	PPP3R1	68409037	0.873642	0.154443	0.645463	1.18249	-0.874655	0.381761	595
rs12576704	11	AP002365.1	121299288	0.841476	0.197375	0.571526	1.23893	-0.874465	0.381865	596
rs10247962	7	TFR2	100219929	0.844192	0.193844	0.577352	1.23436	-0.873772	0.382242	597
rs9331888	8	MIR6843	27468862	1.15512	0.165421	0.835255	1.59747	0.871722	0.38336	598
rs10066754	5	PLPP1	54774169	1.23762	0.24466	0.766184	1.99914	0.871379	0.383547	599
rs12770606	10	TRDMT1	17188184	1.2689	0.273489	0.742393	2.16881	0.870791	0.383868	600
rs12700524	7	NPY	24321414	1.18403	0.194294	0.809057	1.73279	0.869423	0.384616	601
rs603769	17	NGFR	49492723	1.12869	0.139274	0.859059	1.48294	0.869176	0.384751	602
rs4846052	1	MTHFR	11857951	1.13459	0.145925	0.852365	1.51025	0.865295	0.386877	603
rs16996141	19	OLFM2	9965692	0.866633	0.16567	0.626349	1.1991	-0.864006	0.387584	604
rs4253728	22	PPARA	46610067	1.14495	0.156935	0.841791	1.55729	0.862544	0.388388	605
rs2814311	10	GRID1	88053082	0.821517	0.228967	0.524469	1.28681	-0.858651	0.390533	606
rs1019385	12	GRIN2B	13981909	0.887626	0.139125	0.675782	1.16588	-0.856818	0.391545	607
rs956212	15	CERS3	101064527	0.871737	0.16043	0.636542	1.19383	-0.85562	0.392208	608
rs10826273	10	SHQ1P1	52393399	1.2178	0.231037	0.774316	1.9153	0.852889	0.393721	609
rs1000283	1	HSD11B1	209894661	1.15933	0.173374	0.825332	1.62848	0.852711	0.39382	610
rs3752234	19	ABCA7	1047002	0.888255	0.139141	0.67624	1.16674	-0.851633	0.394418	611
rs4713340	6	PTMAP1	30631925	1.17427	0.189536	0.809906	1.70255	0.847575	0.396675	612
rs7905774	10	PSAP	73596364	1.1879	0.20316	0.79772	1.76893	0.847552	0.396688	613
rs10792820	11	PICALM	85703974	0.850389	0.191584	0.584172	1.23793	-0.845899	0.397609	614
rs4845378	1	CHRNB2	154544651	1.22355	0.239104	0.765766	1.95501	0.843805	0.398778	615
rs4390249	10	PLXDC2	20440252	1.12625	0.141182	0.854007	1.48528	0.842141	0.399709	616
rs7070574	10	SGMS1	52108830	1.13346	0.148948	0.846493	1.51772	0.84109	0.400298	617
rs28834970	8	PTK2B	27195121	1.12816	0.143542	0.851505	1.4947	0.840083	0.400862	618
rs7250622	19	GDF1	18984843	0.850461	0.193311	0.582247	1.24223	-0.837909	0.402082	619
rs7786333	7	EPHA1	143097320	1.15035	0.167231	0.828865	1.59654	0.83758	0.402267	620
rs2417086	12	LRP6	12350113	1.12142	0.137306	0.856827	1.46772	0.834601	0.403942	621
rs6337	1	NTRK1	156879203	1.14043	0.157863	0.83694	1.55396	0.832386	0.405191	622
rs10183992	2	EPC2	149452801	1.30093	0.316895	0.699057	2.42101	0.830181	0.406437	623
rs12330015	22	PPARA	46590278	1.22351	0.243165	0.759668	1.97056	0.829565	0.406785	624
rs217181	16	TXNL4B	72114002	1.16509	0.184413	0.811682	1.67236	0.828551	0.407358	625
rs2778979	10	PLXDC2	20534333	0.820968	0.238097	0.514823	1.30917	-0.828533	0.407369	626
rs720141	9	NTRK2	84804591	1.13068	0.148319	0.845454	1.51213	0.828063	0.407635	627
rs1322737	11	MIR3973	36028475	1.13197	0.149755	0.844039	1.51812	0.827736	0.40782	628
rs378114	20	PLTP	45909788	1.1437	0.162457	0.831819	1.57252	0.826491	0.408526	629
rs16968477	15	CYP11A1	74662387	0.843204	0.206535	0.562509	1.26397	-0.825747	0.408947	630
rs556349	11	SORL1	121426207	0.884969	0.148023	0.662111	1.18284	-0.82556	0.409054	631
rs12523687	6	CD2AP	47469136	1.27503	0.294756	0.71552	2.27204	0.824295	0.409772	632
rs1574175	4	NPY2R	156133712	0.832326	0.223587	0.537001	1.29006	-0.82085	0.411732	633
rs1699102	11	SORL1	121456962	0.884087	0.150454	0.658307	1.1873	-0.818853	0.41287	634
rs4935775	11	SORL1	121389502	0.891749	0.140359	0.677281	1.17413	-0.816269	0.414346	635
rs3785817	17	GRN	42423665	0.882572	0.153071	0.653817	1.19136	-0.81606	0.414466	636
rs12995968	2	DNMT3A	25559934	1.26531	0.288513	0.718813	2.22731	0.815631	0.414711	637
rs11086985	20	PLTP	45903616	1.12557	0.145045	0.847051	1.49567	0.815529	0.41477	638
rs1801131	1	MTHFR	11854476	1.12703	0.146762	0.845299	1.50265	0.814814	0.415179	639
rs3793663	10	USP54	75260183	1.25514	0.279294	0.726037	2.16985	0.813663	0.415838	640
rs13211507	6	PGBD1	28257377	1.19913	0.223408	0.773926	1.85793	0.812831	0.416315	641
rs6857715	4	NPY2R	156129182	1.12369	0.143715	0.847844	1.48928	0.811453	0.417105	642
rs1358024	3	TF	133484188	1.17353	0.198014	0.796059	1.72999	0.808115	0.419025	643
rs12989701	2	-	127887985	1.17531	0.199901	0.794325	1.73904	0.808079	0.419045	644
rs2654583	15	CERS3	101002255	0.883069	0.153984	0.653016	1.19417	-0.807567	0.41934	645
rs4697046	4	PPARGC1A	23836400	1.12621	0.147231	0.843912	1.50295	0.807306	0.41949	646
rs2020000	19	CNN2	1038222	1.18647	0.211941	0.783161	1.79746	0.80673	0.419822	647
rs10419707	19	CNN2	1038445	1.18647	0.211941	0.783161	1.79746	0.80673	0.419822	647
rs7869	10	PSAP	73576307	1.12885	0.150921	0.83979	1.5174	0.803048	0.421947	648
rs11100489	4	NPY1R	164252812	0.83008	0.232692	0.52608	1.30975	-0.800342	0.423513	649
rs4518200	4	NPY1R	164254422	0.83008	0.232692	0.52608	1.30975	-0.800342	0.423513	649
rs1801282	3	PPARG	12393125	1.20786	0.236042	0.760496	1.91838	0.800068	0.423671	650
rs738248	22	MEI1	42196467	0.884949	0.153223	0.655383	1.19493	-0.797695	0.425048	651
rs7812347	8	CLU	27460185	1.1347	0.15848	0.831728	1.54803	0.79736	0.425242	652
rs726407	19	GDF1	18994638	1.22573	0.255366	0.743065	2.02192	0.797041	0.425427	653
rs3824968	11	SORL1	121475922	1.12711	0.150131	0.839796	1.51272	0.797003	0.425449	654
rs12358176	10	SGMS1	52088004	0.879701	0.161088	0.64153	1.20629	-0.795671	0.426223	655
rs3181088	1	VCAM1	101198708	1.14819	0.173829	0.816676	1.61427	0.79495	0.426642	656
rs4147912	19	ABCA7	1049012	1.13641	0.160911	0.829021	1.55776	0.794666	0.426808	657
rs8059571	16	MAP1LC3B	87391048	0.895322	0.139475	0.681173	1.17679	-0.792774	0.42791	658
rs2121433	2	-	149557860	0.883857	0.155824	0.651245	1.19955	-0.792301	0.428185	659
rs4823903	22	PPARA	46580923	1.23925	0.270924	0.728698	2.1075	0.791751	0.428506	660
rs5120	19	APOC4-APOC2	45451620	1.11639	0.139908	0.848647	1.46861	0.78697	0.4313	661
rs7503417	17	TNK1	7283726	0.840709	0.220482	0.545721	1.29515	-0.786958	0.431307	662
rs1554606	7	IL6	22768707	0.895802	0.140143	0.680647	1.17897	-0.785168	0.432355	663
rs7397849	12	LIMA1	50566658	0.878477	0.165334	0.635328	1.21468	-0.783656	0.433242	664
rs10461238	4	NPY2R	156132216	1.11889	0.1436	0.844417	1.48259	0.78232	0.434026	665
rs4459609	17	PPIAP55	61548948	1.12208	0.147614	0.840184	1.49856	0.780306	0.435211	666
rs677909	11	PICALM	85757589	0.850529	0.207636	0.566173	1.2777	-0.779716	0.435558	667
rs908721	17	UBE2O	74380786	0.781512	0.316502	0.42027	1.45326	-0.778905	0.436036	668
rs28915400	19	BSG	572004	1.18592	0.219253	0.77166	1.82256	0.777716	0.436737	669
rs2073067	6	MTHFD1L	151197152	0.892695	0.146013	0.670527	1.18848	-0.777395	0.436926	670
rs2938395	3	PPARG	12429468	1.12804	0.155124	0.832306	1.52886	0.776684	0.437345	671
rs228778	17	TMEM101	42090587	0.891561	0.147885	0.667223	1.19133	-0.776151	0.43766	672
rs4919859	19	BSG	572317	0.894349	0.143943	0.6745	1.18586	-0.775717	0.437916	673
rs3765945	1	HSD3B1	120051446	1.11977	0.146167	0.840838	1.49124	0.773951	0.43896	674
rs216172	17	SMG6	2223210	0.896112	0.141879	0.67857	1.18339	-0.773126	0.439448	675
rs17581567	10	SGMS1	52359689	1.19484	0.230356	0.760728	1.87667	0.772761	0.439664	676
rs11006369	10	SHQ1P1	52390506	1.19484	0.230356	0.760728	1.87667	0.772761	0.439664	676
rs11006358	10	SHQ1P1	52385547	1.19484	0.230356	0.760728	1.87667	0.772761	0.439664	676
rs1800764	17	PPIAP55	61550529	1.11565	0.141686	0.845128	1.47275	0.772361	0.439901	677
rs2983357	10	SGMS1	52301422	1.1895	0.224936	0.765419	1.84855	0.771484	0.44042	678
rs5498	19	ICAM5	10395683	1.11294	0.138747	0.847949	1.46074	0.771214	0.44058	679
rs10845815	12	GRIN2B	13620494	0.864364	0.189084	0.596689	1.25212	-0.770879	0.440779	680
rs3181092	1	VCAM1	101204644	0.892569	0.147619	0.668326	1.19205	-0.769894	0.441363	681
rs4711998	6	IL17A	52050353	1.12629	0.154727	0.831659	1.5253	0.768628	0.442114	682
rs680119	11	PICALM	85716032	1.13517	0.16521	0.821168	1.56923	0.76738	0.442856	683
rs8177224	3	TFP1	133474003	0.892938	0.147794	0.668373	1.19295	-0.766186	0.443565	684
rs1800206	22	PPARA	46614274	1.23656	0.277331	0.718044	2.12951	0.765636	0.443893	685
rs4935734	10	SGMS1	52358285	0.893482	0.14714	0.669637	1.19215	-0.765456	0.444	686
rs1347630	2	SGPP2	223427854	0.852444	0.209217	0.565692	1.28455	-0.763069	0.445422	687
rs3817672	3	TFRC	195800811	0.895926	0.144109	0.675471	1.18833	-0.7626	0.445702	688
rs6433	8	GML	143993640	1.26838	0.312401	0.687597	2.33974	0.761019	0.446646	689
rs1453406	2	CERS6	169323540	1.13032	0.161203	0.824108	1.5503	0.759898	0.447315	690
rs12141041	1	HSD3B2	119952776	0.897452	0.142586	0.678643	1.18681	-0.75881	0.447966	691
rs3752237	19	ABCA7	1047161	1.11449	0.142849	0.84233	1.47458	0.758806	0.447968	692
rs7093195	10	SHQ1P1	52393270	1.12526	0.15623	0.82846	1.5284	0.755415	0.45	693
rs2654642	15	CERS3	101022231	0.889111	0.155858	0.655072	1.20677	-0.754104	0.450787	694
rs6536720	4	NPY1R	164255429	0.837539	0.235167	0.528239	1.32794	-0.75388	0.450921	695
rs6583830	10	KIF11	94398118	1.16766	0.206166	0.779517	1.74905	0.75181	0.452165	696
rs4305	17	ACE	61558229	1.11201	0.141232	0.843125	1.46665	0.751737	0.452209	697
rs10882091	10	KIF11	94374377	1.16753	0.206199	0.779386	1.74899	0.751187	0.45254	698
rs8051218	16	ZCCHC14	87402857	0.788699	0.317036	0.423692	1.46816	-0.748718	0.454027	699
rs4320778	1	NGF	115332310	0.867263	0.190214	0.597365	1.2591	-0.748699	0.454038	700
rs6591561	11	MS4A4A	60070176	0.888923	0.157983	0.652211	1.21154	-0.745302	0.456089	701
rs1800181	12	LRP1	57578288	1.1197	0.152186	0.830925	1.50884	0.742925	0.457527	702
rs4246316	15	CERS3	101066561	1.12002	0.152734	0.83027	1.5109	0.742138	0.458004	703
rs6476361	9	ACO1	32401610	1.12159	0.154832	0.828022	1.51924	0.741121	0.45862	704
rs7521	17	MAPT	44105395	0.900652	0.141493	0.682525	1.18849	-0.739517	0.459593	705
rs3817405	10	PLXDC2	20506418	1.12143	0.155337	0.82708	1.52052	0.737755	0.460664	706
rs12283255	11	LDLRAD3	36125752	1.10848	0.1396	0.843138	1.45732	0.737728	0.46068	707
rs1614735	11	SORL1	121493001	0.901617	0.14056	0.684506	1.18759	-0.736801	0.461243	708
rs4902278	14	MTHFD1	64862555	1.2403	0.292329	0.699354	2.19968	0.736691	0.46131	709
rs9806234	15	CYP11A1	74663033	1.12743	0.162945	0.8192	1.55163	0.736074	0.461685	710
rs11623040	14	NPC2	74963446	1.16492	0.207463	0.775715	1.74939	0.735794	0.461856	711
rs1453405	2	RN7SL813P	169308231	0.901451	0.141239	0.683469	1.18896	-0.734564	0.462605	712
rs1981405	11	GAB2	77976208	1.19938	0.247832	0.737907	1.94945	0.733579	0.463206	713
rs2593163	10	PSAP	73585526	1.18548	0.231944	0.752423	1.86777	0.733557	0.463218	714
rs4736346	8	GML	143951849	1.19171	0.239252	0.745622	1.90468	0.733074	0.463513	715
rs2842096	10	SGMS1	52083060	1.13191	0.169203	0.812433	1.57703	0.732319	0.463974	716
rs7234270	18	-	21172017	1.12668	0.16298	0.818602	1.55071	0.731855	0.464257	717
rs7385804	7	TFR2	100235970	0.89915	0.145653	0.675853	1.19622	-0.729856	0.465478	718
rs7176005	15	GLDN	51621725	0.850863	0.221314	0.551412	1.31293	-0.72975	0.465543	719
rs10501144	11	LDLRAD3	36139934	0.896565	0.14976	0.668507	1.20242	-0.729062	0.465964	720
rs4736349	8	GML	143967432	1.17944	0.226396	0.756779	1.83817	0.729003	0.466	721
rs9996227	4	NPY5R	164263801	0.841862	0.238378	0.527634	1.34322	-0.722128	0.470216	722
rs4461142	17	ACE	61578048	1.10985	0.14451	0.8361	1.47324	0.721248	0.470757	723
rs6413504	19	SPC24	11241915	1.10831	0.142738	0.837844	1.46609	0.720465	0.471239	724
rs741072	17	NGFR	49514341	1.10626	0.140463	0.84003	1.45687	0.718941	0.472177	725
rs228781	17	TMEM101	42095884	0.819246	0.277425	0.475631	1.4111	-0.718647	0.472358	726
rs3755166	2	LRP2	170219881	0.900468	0.146525	0.675688	1.20003	-0.715512	0.474293	727
rs6336	1	NTRK1	156879126	0.826806	0.266005	0.490885	1.3926	-0.714969	0.474628	728
rs1419183	6	ZSCAN26	28242794	1.15023	0.195909	0.783477	1.68866	0.714423	0.474965	729
rs742893	14	-	95153113	1.10504	0.140031	0.839818	1.45403	0.713305	0.475657	730
rs1800601	1	SH2D2A	156815825	1.11216	0.149063	0.830392	1.48953	0.713129	0.475766	731
rs11681447	2	DNMT3A	25472784	0.891263	0.161617	0.649288	1.22342	-0.712277	0.476293	732
rs2289093	2	DNMT3A	25466888	0.891263	0.161617	0.649288	1.22342	-0.712277	0.476293	732
rs910730	6	SMPD2	109768295	1.11109	0.148014	0.831305	1.48505	0.71172	0.476638	733
rs2242601	7	EPHA1	143093824	0.903315	0.143249	0.68219	1.19612	-0.709835	0.477806	734
rs230755	5	PLPP1	54718022	0.898956	0.15039	0.669462	1.20712	-0.708299	0.47876	735
rs1799969	19	ICAM4	10394792	0.841972	0.243224	0.522715	1.35622	-0.707203	0.47944	736
rs1058046	17	PYY	42030531	1.1116	0.14995	0.828535	1.49137	0.705567	0.480457	737
rs2421945	10	IDE	94331341	0.88639	0.170938	0.634048	1.23916	-0.705511	0.480492	738
rs6339	1	NTRK1	156879154	0.818953	0.283825	0.469534	1.42841	-0.703701	0.481619	739
rs1799998	8	GML	143999600	0.860664	0.213587	0.566275	1.3081	-0.702529	0.482349	740
rs523349	2	SRD5A2	31805706	0.893215	0.16099	0.65151	1.22459	-0.701461	0.483015	741
rs1077220	19	PIN1	9946917	0.891602	0.164028	0.646473	1.22968	-0.699484	0.48425	742
rs7914814	10	KIF11	94382950	1.15497	0.206024	0.771266	1.72958	0.699329	0.484346	743
rs11033346	11	LDLRAD3	35983221	1.11005	0.14938	0.828308	1.48763	0.698945	0.484587	744
rs7247551	19	CLPTM1	45454766	1.10234	0.139651	0.838384	1.44939	0.697683	0.485376	745
rs3753116	8	ASAH1	17930999	0.904242	0.144306	0.681478	1.19982	-0.697534	0.485469	746
rs2276599	2	DNMT3A	25469913	0.893463	0.161616	0.650892	1.22644	-0.697022	0.485789	747
rs17670276	16	GRIN2A	9947966	0.866903	0.204916	0.580157	1.29537	-0.69701	0.485796	748
rs2654581	15	CERS3	101003121	0.869529	0.200788	0.586642	1.28883	-0.696278	0.486255	749
rs1038026	19	TOMM40	45405062	0.888658	0.169635	0.637296	1.23916	-0.695863	0.486515	750
rs760136	19	TOMM40	45403858	0.888658	0.169635	0.637296	1.23916	-0.695863	0.486515	750
rs5930	19	MIR6886	11224265	1.10931	0.149204	0.828037	1.48612	0.69527	0.486886	751
rs2070592	17	PYY	42031331	1.10997	0.15007	0.827125	1.48953	0.695219	0.486918	752
rs1160985	19	TOMM40	45403412	0.889695	0.169543	0.638154	1.24038	-0.689363	0.490595	753
rs11158538	14	TEX21P	64859191	1.10217	0.141678	0.834936	1.45494	0.68665	0.492303	754
rs9331930	8	CLU	27458294	1.11477	0.158375	0.817288	1.52052	0.686001	0.492713	755
rs2275928	10	AKR1C3	5147909	0.903774	0.147531	0.676833	1.20681	-0.685797	0.492841	756
rs1436206	10	SGMS1	52120612	1.13418	0.183664	0.791312	1.62561	0.685555	0.492994	757
rs1797912	3	PPARG	12470239	1.11261	0.155994	0.81952	1.51051	0.68404	0.49395	758
rs2073588	11	FTH1	61736411	0.814211	0.302005	0.450474	1.47165	-0.68057	0.496144	759
rs1476387	6	SMPD2	109764535	1.1047	0.146336	0.829245	1.47166	0.680445	0.496222	760
rs701109	3	MME-AS1	154898407	0.90651	0.144325	0.683161	1.20288	-0.680082	0.496452	761
rs3176877	1	VCAM1	101203395	0.905291	0.146331	0.679565	1.206	-0.679955	0.496533	762
rs34824368	7	ZYX	143087432	1.12225	0.169684	0.804739	1.56504	0.679721	0.496681	763
rs2842085	10	SGMS1	52068751	1.10202	0.143984	0.831054	1.46133	0.674682	0.499878	764
rs14327	10	SGMS1	52065890	1.10202	0.143984	0.831054	1.46133	0.674682	0.499878	764
rs1805087	1	MTR	237048500	0.889078	0.17436	0.63172	1.25128	-0.674297	0.500122	765
rs1127821	19	GDF1	19011244	1.10135	0.143205	0.831817	1.45821	0.6741	0.500248	766
rs1731890	17	PYY	42041273	1.10676	0.150487	0.824057	1.48644	0.674034	0.50029	767
rs2026003	9	HSD17B3	98996727	0.87906	0.191923	0.603467	1.28051	-0.671639	0.501814	768
rs7208523	17	TNK1	7288228	1.15814	0.218694	0.754411	1.77793	0.671324	0.502014	769
rs4694636	4	-	74598809	0.914029	0.134142	0.702713	1.18889	-0.670131	0.502774	770
rs4253701	22	PPARA	46586110	1.17323	0.238671	0.734898	1.87301	0.669385	0.50325	771
rs1465467	16	SMPD3	68398432	1.10787	0.1536	0.819871	1.49704	0.66694	0.504811	772
rs12735092	1	HSD3B2	119955474	0.911071	0.140434	0.691853	1.19975	-0.663192	0.507208	773
rs1788823	18	RMC1	21114917	0.903462	0.153146	0.669193	1.21974	-0.662907	0.50739	774
rs752208	2	DNMT3A	25455389	0.893049	0.170963	0.638779	1.24853	-0.661627	0.50821	775
rs3094287	19	SPHK2	49122248	0.898614	0.161811	0.654394	1.23398	-0.660659	0.508831	776
rs10908521	1	NTRK1	156843858	1.10917	0.156988	0.815399	1.50879	0.660009	0.509248	777
rs8074783	17	PYY	42028989	1.104	0.149935	0.822898	1.48114	0.65991	0.509311	778
rs5157	19	APOC4-APOC2	45447161	1.09723	0.140772	0.832672	1.44585	0.659169	0.509787	779
rs1574637	4	NPY1R	164242092	0.859421	0.230325	0.547209	1.34977	-0.657752	0.510698	780
rs1805473	12	GRIN2B	13586619	0.883722	0.188367	0.61091	1.27836	-0.656232	0.511675	781
rs2394845	10	RNU7-38P	73605926	0.892387	0.174036	0.634473	1.25514	-0.654203	0.512981	782
rs11030102	11	BDNF-AS	27681596	1.11419	0.165981	0.804775	1.54256	0.651428	0.51477	783
rs1994490	3	FYCO1	45966210	0.913984	0.13846	0.696758	1.19894	-0.649588	0.515958	784
rs10508930	10	SGMS1	52338100	0.863407	0.22695	0.553395	1.34709	-0.64714	0.517542	785
rs11033348	11	LDLRAD3	35992770	1.0999	0.14812	0.822758	1.47039	0.642837	0.52033	786
rs2288911	19	APOC4-APOC2	45449284	1.09419	0.140128	0.831409	1.44002	0.642358	0.520641	787
rs6559838	9	NTRK2	84938648	1.1066	0.157947	0.811983	1.50812	0.641322	0.521314	788
rs2302685	12	LRP6	12301898	1.12549	0.184833	0.783454	1.61686	0.639617	0.522421	789
rs16876120	6	CD2AP	47599978	0.871631	0.214999	0.571906	1.32843	-0.639025	0.522807	790
rs12136817	1	RPL23AP85	57054701	1.10176	0.152135	0.81769	1.48451	0.636974	0.524142	791
rs1816113	16	ZCCHC14	87405563	1.12403	0.184751	0.78256	1.6145	0.632852	0.52683	792
rs11590051	1	NTRK1	156848855	0.892693	0.179442	0.628002	1.26895	-0.632586	0.527004	793
rs4702379	5	SRD5A1	6643886	1.1147	0.172093	0.795561	1.56187	0.630988	0.528049	794
rs162430	17	PYY	42030409	0.86471	0.231084	0.549758	1.36009	-0.629043	0.529321	795
rs1187286	9	NTRK2	84800113	0.903724	0.161041	0.659109	1.23912	-0.628609	0.529605	796
rs2293579	11	SLC39A13	47440758	0.913683	0.143661	0.689463	1.21082	-0.628366	0.529764	797
rs8177185	3	TFP1	133464618	1.19337	0.281376	0.687493	2.07149	0.628278	0.529822	798
rs10953541	7	RF01233	107604100	0.906056	0.157155	0.665862	1.2329	-0.627747	0.53017	799
rs11730667	4	-	74600211	0.919197	0.134255	0.70653	1.19588	-0.627578	0.530281	800
rs1800194	12	LRP1	57567762	1.09968	0.151942	0.816458	1.48116	0.625381	0.531721	801
rs7220814	17	TNK1	7290695	0.845342	0.26916	0.498797	1.43266	-0.624215	0.532486	802
rs1799945	6	HFE	26091179	0.882333	0.201059	0.594964	1.3085	-0.622628	0.533529	803
rs6477858	9	UGCG	114660452	0.911154	0.149805	0.679325	1.2221	-0.621098	0.534535	804
rs2064148	1	HSD11B1	209909385	1.10762	0.164795	0.801894	1.5299	0.620244	0.535097	805
rs7570820	2	EPC2	149400938	0.895698	0.177861	0.632071	1.26928	-0.619314	0.535709	806
rs1132899	19	APOC4-APOC2	45448036	1.09009	0.139364	0.829539	1.43249	0.618976	0.535932	807
rs2116941	19	S1PR2	10334443	0.897434	0.175115	0.636714	1.26491	-0.617969	0.536596	808
rs1476413	1	MTHFR	11852300	1.10115	0.156006	0.81106	1.49499	0.617624	0.536823	809
rs989692	3	MME	154801365	1.08958	0.139412	0.82907	1.43195	0.615385	0.538301	810
rs7864264	9	NTRK2	85024557	0.916	0.142645	0.69259	1.21148	-0.615083	0.5385	811
rs1047214	4	NPY2R	156135676	0.916531	0.141772	0.694178	1.21011	-0.614787	0.538695	812
rs2880415	4	NPY2R	156136027	0.916531	0.141772	0.694178	1.21011	-0.614787	0.538695	812
rs7815	19	PLPP2	281360	1.09252	0.144338	0.823322	1.44974	0.613071	0.539829	813
rs11100494	4	NPY5R	164270253	1.18144	0.272307	0.692822	2.01464	0.612287	0.540348	814
rs1992823	10	CDH23	73566762	1.17085	0.258341	0.705667	1.94268	0.610543	0.541502	815
rs4442231	9	ACO1	32410850	0.871049	0.226594	0.558683	1.35806	-0.609271	0.542345	816
rs562020	13	KL	33592070	1.10281	0.16127	0.803947	1.51278	0.606819	0.543971	817
rs2294213	20	PLTP	45912053	1.14323	0.220735	0.741726	1.76207	0.606418	0.544237	818
rs5574	7	NPY	24329133	0.918942	0.139748	0.698769	1.20849	-0.60489	0.545252	819
rs11900907	2	CERS6	169554005	0.915749	0.145782	0.688155	1.21862	-0.603728	0.546024	820
rs7786877	7	TFR2	100214015	1.10541	0.166082	0.798276	1.53071	0.603407	0.546238	821
rs1800139	12	MIR1228	57585144	1.09574	0.152113	0.813255	1.47634	0.601043	0.547812	822
rs11192993	10	SORCS1	108407898	1.12339	0.193581	0.768693	1.64175	0.601036	0.547816	823
rs7920818	10	SGMS1	52265265	1.12164	0.191914	0.770013	1.63385	0.598165	0.54973	824
rs597672	11	-	85652613	0.89283	0.18986	0.615403	1.29532	-0.597062	0.550466	825
rs2075650	19	TOMM40	45395619	1.1765	0.272503	0.689662	2.00699	0.596478	0.550856	826
rs543449	8	ASAH1	17911822	0.917353	0.144842	0.690632	1.2185	-0.595563	0.551467	827
rs7833415	8	GML	143960167	1.12942	0.204507	0.756445	1.68628	0.595095	0.55178	828
rs12986214	19	PLPP2	293346	1.15093	0.23632	0.724258	1.82896	0.594829	0.551958	829
rs2284396	12	LRP6	12274935	1.08617	0.139335	0.826599	1.42725	0.593218	0.553035	830
rs1008635	17	PYY	42061695	0.844106	0.287387	0.480588	1.48259	-0.589716	0.555381	831
rs10882088	10	KIF11	94368588	0.855757	0.265076	0.508999	1.43875	-0.587636	0.556776	832
rs9922624	16	ATP6V0D1	67478976	1.17251	0.272032	0.687961	1.99835	0.58504	0.558521	833
rs3763676	10	RF00096	5136499	0.91553	0.15104	0.680938	1.23094	-0.584295	0.559022	834
rs2069827	7	IL6	22765456	1.14842	0.236854	0.721925	1.82689	0.584288	0.559027	835
rs1008716	10	-	52045632	1.09653	0.158084	0.804378	1.4948	0.582936	0.559937	836
rs4253655	22	PPARA	46569171	1.10967	0.178541	0.782021	1.57459	0.582838	0.560002	837
rs6058891	20	DNMT3B	31386347	0.919956	0.143499	0.694417	1.21875	-0.581394	0.560975	838
rs1065778	15	MIR4713HG	51520206	0.91927	0.145124	0.691694	1.22172	-0.580026	0.561897	839
rs2838541	21	-	45688215	0.860625	0.258932	0.518097	1.42961	-0.579676	0.562133	840
rs713346	11	PICALM	85688209	0.895483	0.19044	0.61653	1.30065	-0.57967	0.562137	841
rs11552192	17	CNTD1	40962509	1.12383	0.20231	0.75595	1.67073	0.577035	0.563916	842
rs3176874	1	VCAM1	101199886	1.12876	0.210071	0.747807	1.70379	0.576572	0.564229	843
rs12358866	10	SGMS1	52373976	1.09618	0.159402	0.802044	1.49819	0.576098	0.564549	844
rs908867	11	BDNF	27745764	0.875876	0.230096	0.557936	1.37499	-0.575982	0.564627	845
rs11235972	11	UCP3	73717074	0.915909	0.1528	0.678874	1.23571	-0.574863	0.565384	846
rs1010159	11	SORL1	121483401	1.08683	0.145152	0.817727	1.44449	0.573647	0.566207	847
rs5112	19	APOC1P1	45430280	0.915174	0.154791	0.675687	1.23954	-0.572648	0.566883	848
rs17125944	14	FERMT2	52933911	1.15521	0.252229	0.704632	1.8939	0.572022	0.567307	849
rs4756277	11	LDLRAD3	36130797	0.899681	0.185047	0.626003	1.29301	-0.571289	0.567804	850
rs1151999	3	PPARG	12447153	1.08572	0.144152	0.818494	1.44019	0.570532	0.568317	851
rs2959273	3	PPARG	12442731	1.09146	0.153505	0.807875	1.47459	0.570121	0.568596	852
rs13030896	2	EPC2	149493222	1.11283	0.188203	0.769542	1.60927	0.568058	0.569995	853
rs6087990	20	DNMT3B	31349908	0.922465	0.142238	0.698035	1.21905	-0.567401	0.570442	854
rs596864	11	-	85654587	1.09664	0.163039	0.796682	1.50953	0.565818	0.571518	855
rs2838534	21	DNMT3L	45673649	0.868516	0.249314	0.532797	1.41578	-0.565427	0.571784	856
rs4073	4	CXCL8	74606024	0.92737	0.133482	0.713893	1.20468	-0.564891	0.572148	857
rs1077446	19	PLPP2	293913	0.920687	0.146325	0.691129	1.22649	-0.564738	0.572252	858
rs4742170	9	IL33	6242950	1.08529	0.14549	0.816026	1.4434	0.562552	0.57374	859
rs6203	1	HSD3B1	120057158	0.922023	0.144512	0.694596	1.22391	-0.561787	0.574261	860
rs1800154	12	MIR1228	57589659	1.08881	0.151814	0.808586	1.46614	0.560438	0.575181	861
rs1800174	12	LRP1	57559809	1.08922	0.152626	0.807607	1.46903	0.559942	0.575519	862
rs2492740	10	GRID1	88002865	0.876075	0.236959	0.550606	1.39393	-0.558341	0.576612	863
rs2278867	11	MS4A6A	59943109	0.772553	0.462313	0.312182	1.91183	-0.558182	0.57672	864
rs7048278	9	NTRK2	84745238	1.08303	0.143285	0.817852	1.43418	0.556652	0.577765	865
rs2306604	10	TFAM	60148692	0.923263	0.144678	0.695305	1.22596	-0.551858	0.581046	866
rs720295	10	PSAP	73597352	1.07644	0.133769	0.828181	1.39912	0.550644	0.581878	867
rs2273704	14	EML1	99917895	1.07961	0.139204	0.821821	1.41827	0.550291	0.58212	868
rs7364180	22	CCDC134	42218856	1.09224	0.160683	0.797157	1.49655	0.54909	0.582944	869
rs7071083	10	ASAH2	52008140	1.07998	0.141793	0.817941	1.42597	0.542657	0.587366	870
rs1209068	9	NTRK2	84725603	1.10975	0.192091	0.761583	1.61709	0.542115	0.58774	871
rs9484591	6	NMBR	142377095	0.927133	0.139566	0.70525	1.21882	-0.542099	0.58775	872
rs17356664	19	MARK4	45740771	0.920525	0.152797	0.682298	1.24193	-0.54197	0.587839	873
rs728289	10	PSAP	73597960	1.07598	0.13518	0.825544	1.4024	0.541755	0.587987	874
rs2424905	20	DNMT3B	31352927	0.925333	0.143366	0.698658	1.22555	-0.541282	0.588313	875
rs3754838	2	SRD5A2	31808300	1.12342	0.215305	0.736673	1.71321	0.540532	0.58883	876
rs1832197	10	IDE	94298331	0.91559	0.164413	0.663365	1.26372	-0.536371	0.591702	877
rs2268794	2	SRD5A2	31779404	1.11307	0.199769	0.752448	1.64651	0.536206	0.591816	878
rs7903649	10	SGMS1	52360372	1.09133	0.163483	0.792132	1.50353	0.534576	0.592943	879
rs16968478	15	CYP11A1	74662811	0.90624	0.18484	0.630822	1.30191	-0.532629	0.594291	880
rs10219322	11	LDLRAD3	35968743	1.08857	0.15933	0.796586	1.48757	0.532614	0.594301	881
rs11673671	19	SLC17A7	49440691	0.925601	0.145384	0.696102	1.23076	-0.531781	0.594878	882
rs1344848	10	SGMS1	52093995	1.11282	0.201275	0.750068	1.65102	0.531113	0.59534	883
rs1777284	1	PLPP3	57025764	1.07761	0.141421	0.81674	1.4218	0.528532	0.59713	884
rs7605753	2	DNMT3A	25493187	0.927646	0.142137	0.702094	1.22566	-0.5284	0.597222	885
rs7200772	16	SMPD3	68446811	0.913829	0.170695	0.653987	1.27691	-0.52791	0.597562	886
rs7037276	9	IL33	6247430	1.15863	0.279568	0.669846	2.00407	0.526656	0.598432	887
rs2208036	10	SGMS1	52331281	0.910454	0.178298	0.641934	1.2913	-0.526151	0.598783	888
rs7294695	12	LRP6	12323618	1.07638	0.140106	0.817912	1.41652	0.525328	0.599355	889
rs1788774	18	NPC1	21167493	1.08735	0.15959	0.795289	1.48666	0.524726	0.599773	890
rs4646	15	MIR4713HG	51502844	0.92028	0.158474	0.67457	1.25549	-0.524231	0.600118	891
rs3744419	17	PYY	42082641	0.912822	0.17416	0.648844	1.2842	-0.523739	0.60046	892
rs2070968	10	PSAP	73581560	1.09348	0.17068	0.782579	1.5279	0.52359	0.600564	893
rs11602906	11	UCP2	73684294	1.13131	0.235817	0.712614	1.79602	0.523194	0.60084	894
rs762571	10	PSAP	73594499	1.07505	0.138734	0.819104	1.41098	0.521642	0.601919	895
rs3804264	5	PLPP1	54742941	0.928931	0.141407	0.704073	1.2256	-0.521339	0.602131	896
rs10501603	11	PICALM	85681916	1.09911	0.18182	0.769619	1.56966	0.519751	0.603237	897
rs1503474	15	CERS3	101002738	0.923615	0.152916	0.684429	1.24639	-0.519631	0.603321	898
rs910085	20	DNMT3B	31383353	0.927724	0.144842	0.69844	1.23228	-0.517949	0.604494	899
rs709159	3	-	12481203	1.08588	0.159083	0.795008	1.48318	0.517926	0.60451	900
rs11767492	7	EPHA1-AS1	143101736	0.922903	0.155102	0.680978	1.25077	-0.517282	0.604959	901
rs7575625	2	MIR1301	25548902	1.07727	0.143903	0.812519	1.42828	0.517213	0.605007	902
rs10754400	1	HSD3B1	120057982	1.07865	0.146969	0.808689	1.43874	0.515162	0.60644	903
rs6328	1	NGF	115287322	1.07679	0.143762	0.812384	1.42726	0.51465	0.606798	904
rs12927428	16	SMPD3	68425493	0.924128	0.153355	0.684221	1.24815	-0.514522	0.606887	905
rs12203295	6	CD2AP	47548323	0.873341	0.263309	0.52126	1.46323	-0.514336	0.607017	906
rs7316466	12	MIR1244-4	12268526	0.928122	0.14522	0.698223	1.23372	-0.513646	0.607499	907
rs617135	11	MS4A6A	59936757	1.16837	0.304341	0.643463	2.12146	0.511293	0.609146	908
rs2569702	19	ICAM5	10403947	1.07338	0.13851	0.818187	1.40816	0.511223	0.609195	909
rs7356530	5	DMGDH	78400908	1.07581	0.143036	0.812801	1.42393	0.510901	0.60942	910
rs4755440	11	LDLRAD3	36202307	1.09538	0.178544	0.771946	1.55432	0.510237	0.609885	911
rs1994366	17	TMEM101	42086811	0.914978	0.174168	0.650366	1.28725	-0.510169	0.609933	912
rs12450548	17	TMEM101	42094179	0.914978	0.174168	0.650366	1.28725	-0.510169	0.609933	912
rs6065904	20	PLTP	45906012	0.915653	0.172796	0.6526	1.28474	-0.50995	0.610086	913
rs7025417	9	IL33	6240084	1.08709	0.164893	0.786877	1.50183	0.506389	0.612583	914
rs1550117	2	DNMT3A	25565907	0.87703	0.259962	0.526907	1.4598	-0.504744	0.613738	915
rs8011839	14	MTHFD1	64871210	0.904641	0.199146	0.612298	1.33657	-0.503231	0.614802	916
rs1152006	3	-	12487047	1.07559	0.145039	0.809449	1.42924	0.50242	0.615372	917
rs1805081	18	NPC1	21140432	1.082	0.156972	0.795449	1.47177	0.502069	0.615619	918
rs262453	11	LDLRAD3	36056922	1.09078	0.173166	0.776852	1.53157	0.501791	0.615815	919
rs7259620	19	TOMM40	45407788	0.919199	0.16812	0.661158	1.27795	-0.501148	0.616267	920
rs12387	10	RF00096	5139685	1.10041	0.191004	0.756785	1.60007	0.500958	0.6164	921
rs1256146	14	ZBTB25	64920665	0.908498	0.191786	0.623843	1.32304	-0.500363	0.61682	922
rs12703526	7	EPHA1-AS1	143107588	0.933809	0.137063	0.713822	1.22159	-0.499649	0.617322	923
rs1413220	9	UGCG	114684709	0.924218	0.158571	0.677328	1.2611	-0.496985	0.6192	924
rs138910	22	TSPO	43154049	1.08083	0.156554	0.795243	1.46898	0.496515	0.619531	925
rs12507653	4	NPY1R	164254333	0.928852	0.148843	0.693827	1.24349	-0.495862	0.619992	926
rs536715	11	SIRT3	230368	1.11418	0.218476	0.72609	1.70972	0.494895	0.620674	927
rs10041669	5	PLPP1	54834537	1.10373	0.199816	0.746067	1.63285	0.493918	0.621364	928
rs2285008	14	GALC	88409527	1.07114	0.139364	0.815116	1.40758	0.49312	0.621928	929
rs4803770	19	APOC1P1	45427353	1.08548	0.166613	0.783073	1.50468	0.492309	0.622501	930
rs16149	7	NPY	24322325	1.08482	0.165857	0.783754	1.50153	0.490864	0.623523	931
rs11685593	2	-	127888121	0.915732	0.180376	0.643032	1.30408	-0.488042	0.62552	932
rs10836489	11	LDLRAD3	36117340	1.11743	0.228213	0.714439	1.74774	0.48653	0.626591	933
rs2455069	19	CD33	51728641	1.06989	0.139974	0.813194	1.40762	0.482644	0.629349	934
rs2899472	15	MIR4713HG	51516055	1.08257	0.164447	0.784293	1.49428	0.482446	0.629489	935
rs625879	5	DMGDH	78381689	1.07188	0.143882	0.808487	1.42108	0.482432	0.629499	936
rs12883250	14	GALC	88446876	1.07256	0.145454	0.806508	1.42637	0.481555	0.630122	937
rs518673	5	SRD5A1	6629930	1.07241	0.145494	0.806337	1.42628	0.480491	0.630878	938
rs913580	9	HSD17B3-AS1	99006889	0.934128	0.141876	0.707361	1.23359	-0.480294	0.631018	939
rs10081	11	SIRT3	214544	1.14101	0.274733	0.665941	1.95498	0.48015	0.631121	940
rs6334	1	NTRK1	156876441	0.923859	0.165121	0.668428	1.2769	-0.479625	0.631494	941
rs231461	17	PYY	42033043	0.894669	0.232263	0.567493	1.41047	-0.479204	0.631794	942
rs4619879	4	PPARGC1A	23834876	1.07273	0.146527	0.804948	1.42961	0.479164	0.631822	943
rs1053709	3	CP	148904434	0.872901	0.285423	0.498899	1.52728	-0.47625	0.633896	944
rs3760365	17	GRN	42420676	0.933306	0.145094	0.702295	1.2403	-0.475709	0.634282	945
rs11622883	14	-	95155776	1.0658	0.134058	0.819535	1.38608	0.475388	0.634511	946
rs13036246	2	DNMT3A	25532969	0.936938	0.137802	0.715177	1.22746	-0.472691	0.636434	947
rs754593	17	MAPT	45977330	0.933756	0.145057	0.702685	1.24081	-0.472506	0.636565	948
rs10512488	17	CNTD1	40963904	0.928153	0.157858	0.681162	1.2647	-0.472312	0.636704	949
rs12982096	19	PLPP2	288738	0.906602	0.208019	0.603047	1.36296	-0.471361	0.637383	950
rs1800849	11	UCP3	73720165	0.93042	0.15305	0.689291	1.2559	-0.471215	0.637487	951
rs532470	11	PICALM	85686096	0.916295	0.186135	0.636205	1.31969	-0.469645	0.638609	952
rs3781306	10	SGPL1	72592987	1.09519	0.193803	0.749074	1.60124	0.469185	0.638937	953
rs3780473	9	ACO1	32425910	1.07152	0.147357	0.802733	1.43031	0.468797	0.639215	954
rs526264	5	DMGDH	78378410	1.0697	0.143837	0.806914	1.41806	0.46843	0.639477	955
rs6678275	1	-	193625233	1.09497	0.194334	0.748145	1.60258	0.466867	0.640595	956
rs34738934	16	VPS35	46710869	0.933676	0.14714	0.699762	1.24578	-0.466401	0.640928	957
rs6546045	2	DNMT3A	25487658	1.0774	0.16053	0.786563	1.47578	0.464409	0.642355	958
rs2171157	10	SGPL1	72614421	0.934959	0.145337	0.703205	1.24309	-0.462735	0.643554	959
rs4845882	1	MTHFR	11843167	1.06987	0.147458	0.801333	1.42839	0.457984	0.646964	960
rs3781287	10	PFN1P11	104595420	1.06644	0.14065	0.809498	1.40494	0.457363	0.64741	961
rs3011777	10	SGMS1	52285511	0.936653	0.143166	0.707482	1.24006	-0.457108	0.647593	962
rs1062033	15	MIR4713HG	51547938	1.07122	0.150916	0.796927	1.43992	0.455866	0.648486	963
rs3856806	3	PPARG	12475557	0.904676	0.22101	0.586636	1.39514	-0.453274	0.650352	964
rs10514128	5	-	77886831	0.922126	0.179002	0.649267	1.30965	-0.452922	0.650605	965
rs4747211	10	-	73626223	1.12192	0.254496	0.681293	1.84752	0.452031	0.651247	966
rs405697	19	TOMM40	45404691	1.08312	0.176651	0.766147	1.53124	0.452014	0.651259	967
rs224575	12	SLC11A2	51419621	0.935123	0.148396	0.699123	1.25079	-0.452012	0.65126	968
rs441346	20	PLTP	45910853	1.06562	0.140673	0.808834	1.40392	0.451782	0.651426	969
rs440446	19	TOMM40	45409167	1.08053	0.17178	0.771647	1.51307	0.450894	0.652066	970
rs7873908	9	UGCG	114699654	1.0669	0.143647	0.805105	1.41383	0.450831	0.652112	971
rs2288937	19	S1PR2	10340912	0.918184	0.189377	0.633479	1.33084	-0.450731	0.652184	972
rs2304181	19	SPC24	11238975	0.884858	0.271583	0.51964	1.50676	-0.450425	0.652404	973
rs4726618	7	EPHA1-AS1	143101984	1.06557	0.141301	0.807805	1.40559	0.449472	0.653092	974
rs3093032	19	ICAM5	10396336	0.914369	0.199273	0.618729	1.35127	-0.449239	0.653259	975
rs687045	13	KL	33624889	0.93115	0.15899	0.681847	1.2716	-0.448679	0.653663	976
rs7583409	2	DNMT3A	25491056	0.933321	0.153809	0.690412	1.26169	-0.448645	0.653688	977
rs7104207	11	BDNF-AS	27700795	0.932474	0.156008	0.686819	1.26599	-0.448145	0.654049	978
rs10932954	2	SGPP2	223293168	1.07887	0.169478	0.773946	1.50394	0.44795	0.654189	979
rs1997660	6	PGBD1	28269663	1.07065	0.152479	0.794066	1.44357	0.447698	0.654371	980
rs2754530	2	SRD5A2	31803403	0.932519	0.156146	0.686667	1.26639	-0.447442	0.654556	981
rs8066276	17	ACE3P	61589265	0.938011	0.143031	0.708696	1.24153	-0.44741	0.654579	982
rs4783631	16	SMPD3	68463621	0.888661	0.264609	0.529054	1.4927	-0.446091	0.655531	983
rs1125848	16	SMPD3	68460215	0.888661	0.264609	0.529054	1.4927	-0.446091	0.655531	983
rs14158	19	SPC24	11242044	1.07904	0.170735	0.772159	1.50788	0.445539	0.655931	984
rs667897	11	MS4A6A	59936979	1.14174	0.300277	0.633827	2.05666	0.441437	0.658897	985
rs4578034	9	NTRK2	84972867	0.94232	0.134631	0.72377	1.22686	-0.441284	0.659007	986
rs114919177	4	GRIA2	157217098	1.15164	0.320551	0.614419	2.15859	0.440458	0.659605	987
rs742630	20	DNMT3B	31350664	0.939105	0.142788	0.70986	1.24238	-0.440006	0.659933	988
rs1334928	13	KL	33615948	0.931711	0.16099	0.679588	1.27737	-0.439362	0.660399	989
rs2630362	12	SLC11A2	51378408	0.870215	0.316569	0.46791	1.61842	-0.439129	0.660568	990
rs1060743	2	BIN1	127826533	1.06681	0.147603	0.798817	1.42471	0.438152	0.661276	991
rs2297842	10	SGPL1	72617256	0.938042	0.146027	0.70457	1.24888	-0.438007	0.661381	992
rs8138102	22	PPARA	46591752	1.0798	0.175776	0.765106	1.52392	0.436773	0.662276	993
rs450711	14	GALC	88428544	1.07048	0.155979	0.788511	1.45327	0.436625	0.662383	994
rs4428180	3	TFP1	133466374	0.912196	0.211049	0.603175	1.37954	-0.435446	0.663239	995
rs7904101	10	SHQ1P1	52390836	1.07433	0.164715	0.777914	1.48369	0.435277	0.663361	996
rs8177177	3	TFP1	133463195	1.06466	0.144727	0.801715	1.41385	0.432932	0.665064	997
rs1045976	9	UGCG	114695826	1.06824	0.15266	0.791998	1.44083	0.43241	0.665443	998
rs3905497	7	NPY	24321568	1.07428	0.165923	0.776036	1.48713	0.431811	0.665879	999
rs2064112	6	NEDD9	11339769	0.940519	0.142274	0.711645	1.243	-0.431027	0.666449	1000
rs550455	19	SPHK2	49136515	0.93523	0.156213	0.688573	1.27024	-0.428662	0.668169	1001
rs4598865	15	LINC02255	74670824	0.918824	0.197562	0.623832	1.35331	-0.428526	0.668268	1002
rs267736	1	CERS2	150945607	1.12379	0.272374	0.658929	1.91659	0.428469	0.66831	1003
rs281440	19	ICAM5	10400304	1.07327	0.16542	0.776073	1.48427	0.427446	0.669055	1004
rs2881	10	SGPL1	72639800	1.09247	0.206916	0.728254	1.63884	0.42743	0.669066	1005
rs10792263	11	MS4A4A	60079651	1.09215	0.207703	0.726919	1.64089	0.424406	0.67127	1006
rs3782115	11	SIRT3	223272	1.06823	0.155867	0.787025	1.4499	0.42343	0.671982	1007
rs2981422	18	NPC1	21167194	1.06553	0.150216	0.793785	1.43031	0.422561	0.672615	1008
rs509208	3	AC104629.1	166296681	0.92585	0.182731	0.647142	1.32459	-0.421623	0.6733	1009
rs2306692	12	LRP1-AS	57541265	1.0919	0.208845	0.725125	1.64419	0.420972	0.673776	1010
rs3811088	6	NMBR-AS1	142410112	0.94307	0.139529	0.717426	1.23968	-0.42009	0.674419	1011
rs4457175	6	NMBR	142395336	0.94307	0.139529	0.717426	1.23968	-0.42009	0.674419	1011
rs6926279	6	NMBR	142399102	0.94307	0.139529	0.717426	1.23968	-0.42009	0.674419	1011
rs9376669	6	NMBR	142389382	0.94307	0.139529	0.717426	1.23968	-0.42009	0.674419	1011
rs12632706	3	-	195815594	1.06342	0.146559	0.797912	1.41729	0.41958	0.674792	1012
rs10826118	10	SGMS1	52262468	1.06438	0.14879	0.795145	1.42478	0.41933	0.674975	1013
rs5925	19	LDLR	11230881	1.06278	0.145577	0.798966	1.41371	0.418266	0.675753	1014
rs11627525	14	MTHFD1	64894362	1.09919	0.226545	0.705076	1.71359	0.417448	0.67635	1015
rs449615	14	GALC	88415750	1.06385	0.148454	0.795272	1.42313	0.416927	0.676732	1016
rs7453944	6	NMBR	142396790	0.897156	0.26048	0.538452	1.49482	-0.416636	0.676945	1017
rs1130459	3	TFP1	133465283	1.05924	0.138157	0.807971	1.38866	0.416583	0.676983	1018
rs2738466	19	SPC24	11242765	1.07368	0.17066	0.768438	1.50017	0.416574	0.67699	1019
rs735678	2	SGPP2	223339582	1.06235	0.145454	0.798832	1.41279	0.415803	0.677554	1020
rs6673867	1	NGF	115335621	0.943324	0.140408	0.716384	1.24216	-0.415544	0.677744	1021
rs2289656	9	NTRK2	84948647	1.07602	0.176904	0.760744	1.52195	0.41416	0.678757	1022
rs4846049	1	MTHFR	11850365	1.06228	0.14651	0.797135	1.41563	0.412411	0.680038	1023
rs10767665	11	BDNF	27733858	0.938234	0.154916	0.692542	1.27109	-0.41155	0.680669	1024
rs2030324	11	BDNF	27726915	0.938234	0.154916	0.692542	1.27109	-0.41155	0.680669	1024
rs4632602	4	NPY5R	164267129	1.09711	0.225242	0.705543	1.70599	0.411459	0.680736	1025
rs3176860	1	VCAM1	101187219	0.940324	0.149546	0.701429	1.26058	-0.411449	0.680744	1026
rs4253755	22	PPARA	46615376	1.09143	0.214452	0.716893	1.66164	0.407965	0.683299	1027
rs17793951	3	PPARG	12370737	1.06851	0.162905	0.776453	1.47043	0.406796	0.684158	1028
rs4646957	10	IDE	94229912	0.932194	0.173369	0.663643	1.30942	-0.405001	0.685477	1029
rs4903231	14	NPC2	74962233	1.05953	0.142846	0.8008	1.40186	0.404838	0.685597	1030
rs17123933	14	GALC	88414603	0.890992	0.286118	0.508546	1.56105	-0.4034	0.686654	1031
rs5167	19	APOC4-APOC2	45448465	1.06103	0.147274	0.795003	1.41608	0.402253	0.687498	1032
rs12778366	10	SIRT1	69643079	1.09526	0.226371	0.702798	1.70689	0.401964	0.687711	1033
rs1573209	10	NPY4R	47090136	1.06787	0.163529	0.775038	1.47135	0.401567	0.688002	1034
rs7930460	11	UCP3	73710886	0.939312	0.156496	0.691195	1.2765	-0.400057	0.689114	1035
rs9937560	16	SMPD3	68435025	1.10051	0.23961	0.688079	1.76015	0.399713	0.689368	1036
rs11747553	5	PLPP1	54769420	1.07065	0.170839	0.766001	1.49646	0.399591	0.689458	1037
rs57679712	12	GRIN2B	13964109	1.08345	0.201223	0.730345	1.60728	0.398329	0.690388	1038
rs1135172	1	MTOR	11301714	1.06633	0.161354	0.777225	1.46297	0.398025	0.690612	1039
rs2282738	1	HSD11B1	209882015	1.06888	0.167394	0.769914	1.48393	0.397923	0.690687	1040
rs8007903	14	KLC1	103671306	1.0743	0.180414	0.754323	1.53001	0.397253	0.691181	1041
rs2229967	10	NPY4R2	47087078	1.0668	0.162844	0.775298	1.46789	0.397071	0.691315	1042
rs3812407	7	EPHA1	143095378	0.925504	0.19502	0.631505	1.35637	-0.39697	0.69139	1043
rs2842110	10	SGMS1	52135215	1.084	0.204393	0.72619	1.61812	0.394631	0.693116	1044
rs6507716	18	RMC1	21115060	0.942208	0.150918	0.700947	1.26651	-0.394448	0.69325	1045
rs4952220	2	SRD5A2	31765556	0.945821	0.141539	0.71669	1.24821	-0.393547	0.693916	1046
rs1187323	9	NTRK2	84668501	1.07242	0.177841	0.756807	1.51964	0.393126	0.694227	1047
rs3796375	3	FYCO1	45967298	0.946183	0.140747	0.718077	1.24675	-0.393043	0.694288	1048
rs7904833	10	SGMS1	52279428	1.06198	0.153134	0.786625	1.43372	0.392686	0.694552	1049
rs2208532	2	SRD5A2	31788989	0.944412	0.145749	0.709741	1.25668	-0.392402	0.694761	1050
rs2164411	2	DNMT3A	25452906	0.93082	0.183446	0.649705	1.33357	-0.39079	0.695952	1051
rs230753	5	PLPP1	54718618	0.915976	0.224952	0.589393	1.42352	-0.390149	0.696427	1052
rs1800165	12	MIR1228	57591226	1.06065	0.151881	0.787574	1.42841	0.387693	0.698243	1053
rs1800896	1	IL10	206946897	0.946015	0.143544	0.714025	1.25338	-0.38662	0.699037	1054
rs3859268	17	GRN	42423263	1.0595	0.14958	0.790276	1.42044	0.386404	0.699198	1055
rs3820757	2	BIN1	127828941	0.945942	0.14422	0.713024	1.25495	-0.38534	0.699985	1056
rs964184	11	ZPR1	116778201	1.07625	0.191483	0.739475	1.56641	0.383768	0.701151	1057
rs632148	2	SRD5A2	31806031	0.941936	0.156008	0.693788	1.27884	-0.383431	0.7014	1058
rs12444616	16	SMPD3	68442906	1.09165	0.228703	0.697287	1.70906	0.383429	0.701401	1059
rs34372369	7	ZYX	143092269	0.891825	0.298885	0.496441	1.60211	-0.383041	0.701689	1060
rs4450151	11	LDLRAD3	36153721	0.933339	0.180135	0.655705	1.32853	-0.382975	0.701738	1061
rs5030416	11	TRAF6	36510938	0.924917	0.204936	0.618958	1.38212	-0.380858	0.703309	1062
rs2072064	7	SLC26A4	107334513	1.06149	0.156889	0.780502	1.44365	0.380385	0.70366	1063
rs8129776	21	DNMT3L	45669629	0.946586	0.144628	0.71294	1.2568	-0.379548	0.704281	1064
rs4362	17	ACE	61573761	0.94735	0.142741	0.716159	1.25317	-0.378916	0.70475	1065
rs9526983	13	KL	33609282	1.10653	0.267369	0.655207	1.86874	0.378618	0.704971	1066
rs17349743	6	MTHFD1L	151213211	0.946169	0.146241	0.710377	1.26023	-0.378373	0.705153	1067
rs2486758	10	PFN1P11	104597480	0.937666	0.170166	0.671743	1.30886	-0.378227	0.705262	1068
rs10079783	5	PLPP1	54790559	0.925324	0.205692	0.618313	1.38478	-0.377317	0.705938	1069
rs11187076	10	IDE	94336963	1.0828	0.211691	0.715082	1.63961	0.375777	0.707083	1070
rs3826656	19	CD33	51726613	0.940293	0.164896	0.680618	1.29904	-0.373347	0.70889	1071
rs709149	3	PPARG	12450354	1.05848	0.153601	0.783317	1.43031	0.370018	0.711369	1072
rs6463843	7	-	8838717	1.05141	0.135754	0.805786	1.37192	0.369313	0.711895	1073
rs3825944	15	LINC02255	74667758	0.930323	0.196947	0.632401	1.36859	-0.366718	0.713829	1074
rs2278651	1	SLC30A1	211577718	1.05251	0.139694	0.800418	1.38399	0.366328	0.71412	1075
rs11663558	18	NPC1	21133937	1.05674	0.150891	0.786189	1.42038	0.365721	0.714573	1076
rs17376826	4	NPY2R	156130948	0.902927	0.280109	0.521463	1.56344	-0.364549	0.715448	1077
rs1917899	11	LDLRAD3	36111616	1.05646	0.150967	0.785868	1.42022	0.363816	0.715995	1078
rs4694637	4	CXCL8	74612834	0.952403	0.13441	0.731831	1.23946	-0.362821	0.716738	1079
rs2070563	21	DNMT3L	45675877	0.93506	0.187068	0.648047	1.34919	-0.358932	0.719646	1080
rs16138	7	NPY	24325495	1.06122	0.165595	0.7671	1.46812	0.358842	0.719714	1081
rs12486170	3	PPARG	12392296	1.06035	0.163511	0.769608	1.46094	0.358398	0.720046	1082
rs1150724	6	ZSCAN26	28250236	1.05423	0.14834	0.788255	1.40994	0.355987	0.72185	1083
rs3740397	10	CYP17A1-AS1	104592675	1.05147	0.141023	0.797548	1.38623	0.355871	0.721937	1084
rs228773	17	TMEM101	42085150	0.88956	0.330145	0.465753	1.69901	-0.354475	0.722983	1085
rs2738465	19	SPC24	11242496	1.05704	0.156494	0.777826	1.43648	0.354456	0.722997	1086
rs2084077	11	-	85652927	1.06596	0.180366	0.748539	1.518	0.354165	0.723215	1087
rs2251101	10	IDE	94211304	1.05807	0.159489	0.77403	1.44635	0.353935	0.723387	1088
rs1759752	1	PLPP3	56993415	0.950574	0.143257	0.717869	1.25871	-0.353831	0.723466	1089
rs273638	19	CD33	51724112	1.05049	0.139322	0.799464	1.38033	0.353516	0.723701	1090
rs895345	19	PLPP2	292583	1.05189	0.143246	0.794401	1.39284	0.353174	0.723958	1091
rs3804267	5	PLPP1	54750483	1.0671	0.184185	0.743748	1.53103	0.352598	0.724389	1092
rs11030108	11	BDNF-AS	27695464	1.05569	0.153868	0.780842	1.42727	0.352198	0.72469	1093
rs1374441	2	-	149558625	0.941755	0.172294	0.671863	1.32006	-0.348301	0.727614	1094
rs17269348	15	LIPC	58824641	0.929038	0.211923	0.613259	1.40742	-0.34732	0.728351	1095
rs6907175	6	NMBR	142384082	1.05138	0.144391	0.792236	1.39529	0.347006	0.728587	1096
rs1930762	1	PLPP3	56997782	0.952256	0.141442	0.721702	1.25646	-0.345875	0.729436	1097
rs7926344	11	-	59962166	0.852043	0.464254	0.342995	2.11658	-0.344895	0.730174	1098
rs2049046	11	BDNF-AS	27723775	0.94811	0.154788	0.700008	1.28415	-0.344244	0.730663	1099
rs2075760	17	TNK1	7292726	1.0805	0.22525	0.694852	1.68019	0.343734	0.731047	1100
rs3737435	21	ICOSLG	45665605	0.947145	0.158196	0.694639	1.29144	-0.343266	0.731398	1101
rs1525608	2	IGFBP2	217493755	1.04896	0.139683	0.797736	1.37929	0.342179	0.732216	1102
rs6008197	22	PPARA	46620416	1.06947	0.19639	0.727785	1.57159	0.342012	0.732342	1103
rs17070145	5	WWC1	168418786	1.05211	0.148648	0.786199	1.40796	0.341746	0.732542	1104
rs741073	17	NGFR	49514524	0.947824	0.157314	0.69634	1.29013	-0.340636	0.733378	1105
rs622110	11	PICALM	85668163	1.05687	0.162599	0.76845	1.45353	0.340153	0.733741	1106
rs2738446	19	MIR6886	11227326	1.05089	0.14596	0.789435	1.39894	0.340082	0.733795	1107
rs688	19	MIR6886	11227602	1.05089	0.14596	0.789435	1.39894	0.340082	0.733795	1107
rs1023430	11	SIRT3	224393	1.06425	0.183582	0.742643	1.52514	0.33922	0.734444	1108
rs17071436	6	NMBR	142390763	0.91514	0.261702	0.547932	1.52844	-0.33885	0.734722	1109
rs17071423	6	NMBR	142380754	0.91514	0.261702	0.547932	1.52844	-0.33885	0.734722	1109
rs1122720	16	SMPD3	68412028	1.0538	0.154848	0.777949	1.42746	0.338412	0.735053	1110
rs7206404	16	AC099521.1	68488218	0.915674	0.260319	0.549739	1.52519	-0.338411	0.735054	1111
rs2854992	10	PSAP	73586585	0.946227	0.163689	0.686535	1.30415	-0.337669	0.735612	1112
rs7914761	10	NPY4R2	47084828	1.05108	0.147673	0.786934	1.4039	0.337384	0.735828	1113
rs16829119	2	EPC2	149408239	0.949655	0.15326	0.703251	1.28239	-0.337051	0.736078	1114
rs4495286	6	NMBR	142402494	1.04952	0.144612	0.790493	1.39343	0.334244	0.738196	1115
rs2238658	19	UPF1	18974200	1.0488	0.142828	0.792717	1.38762	0.333609	0.738675	1116
rs1047896	9	NTRK2	84811058	0.944285	0.172564	0.673312	1.32431	-0.332207	0.739733	1117
rs5759197	22	TSPO	43154143	1.04639	0.136813	0.800274	1.3682	0.331463	0.740295	1118
rs6759083	2	EPC2	149438211	0.943106	0.177589	0.665881	1.33575	-0.329846	0.741517	1119
rs1800893	1	IL10	206947167	0.953772	0.143503	0.719937	1.26356	-0.329826	0.741531	1120
rs1726745	11	UCP3	73713442	1.04827	0.143445	0.791356	1.38859	0.328628	0.742437	1121
rs157580	19	TOMM40	45395266	0.947196	0.165399	0.68494	1.30987	-0.327988	0.742921	1122
rs11033504	11	LDLRAD3	36246782	1.08991	0.26255	0.651489	1.82336	0.327913	0.742978	1123
rs2000999	16	TXNL4B	72108093	0.947149	0.166088	0.68398	1.31157	-0.326931	0.74372	1124
rs895344	19	PLPP2	292901	0.946142	0.169395	0.678839	1.3187	-0.326827	0.743799	1125
rs2276582	2	BIN1	127816424	1.0462	0.138238	0.797898	1.37178	0.326732	0.743871	1126
rs9341191	2	IGFBP2	217521648	0.910864	0.286294	0.519708	1.59642	-0.326105	0.744345	1127
rs4674101	2	-	217487622	1.04802	0.144213	0.789974	1.39034	0.325203	0.745028	1128
rs1491851	11	AC103796.1	27752763	1.04804	0.144338	0.789799	1.39072	0.325078	0.745122	1129
rs1951242	4	-	74617282	0.958127	0.134038	0.736767	1.246	-0.319125	0.749631	1130
rs767199	15	MIR4713HG	51540387	1.04839	0.148123	0.784223	1.40154	0.319017	0.749714	1131
rs1303939	16	SMPD3	68473462	0.918848	0.267765	0.543653	1.55298	-0.316078	0.751944	1132
rs39848	5	SRD5A1	6669762	0.952585	0.153691	0.704825	1.28744	-0.316062	0.751955	1133
rs4808165	19	GDF1	18884392	0.936425	0.207972	0.62294	1.40766	-0.315842	0.752123	1134
rs273652	19	CD33	51741599	0.955167	0.145989	0.717485	1.27159	-0.314198	0.753371	1135
rs6058896	20	DNMT3B	31396152	0.907465	0.309367	0.494876	1.66404	-0.313869	0.75362	1136
rs7462991	8	ASAH1	17934029	0.916711	0.278689	0.530899	1.5829	-0.312042	0.755009	1137
rs273653	19	CD33	51740839	1.04591	0.144012	0.7887	1.387	0.3117	0.755268	1138
rs10200967	2	BIN1	127841769	0.95004	0.166463	0.685565	1.31654	-0.307887	0.758168	1139
rs853858	20	-	31402217	0.958233	0.139052	0.729642	1.25844	-0.306823	0.758978	1140
rs911992	11	LDLRAD3	35964411	1.04705	0.150302	0.779885	1.40574	0.305902	0.75968	1141
rs3796373	3	LZTFL1	45919359	0.954691	0.151637	0.709233	1.2851	-0.30578	0.759772	1142
rs765138	2	SRD5A2	31803939	0.953943	0.154711	0.70442	1.29185	-0.304769	0.760542	1143
rs11005626	10	SGMS1	52188013	0.943417	0.192094	0.647431	1.37472	-0.303219	0.761723	1144
rs11683424	2	DNMT3A	25489132	0.943823	0.19081	0.64934	1.37186	-0.303008	0.761884	1145
rs11218304	11	SORL1	121349111	0.957682	0.143166	0.723366	1.2679	-0.302027	0.762631	1146
rs1997008	10	SGPL1	72616064	1.06566	0.210623	0.70524	1.61029	0.301948	0.762692	1147
rs1393945	15	CERS3	101058935	1.04757	0.154023	0.7746	1.41673	0.301715	0.762869	1148
rs1429934	18	RF00019	21162288	0.953822	0.157435	0.700582	1.2986	-0.3003	0.763948	1149
rs4945276	11	NARS2	78164984	0.95511	0.153317	0.707212	1.2899	-0.299563	0.76451	1150
rs4935	5	SQSTM1	179833153	1.04269	0.140275	0.792048	1.37264	0.297992	0.765709	1151
rs522796	13	KL	33630055	1.0456	0.150351	0.778733	1.40393	0.29661	0.766764	1152
rs10501602	11	PICALM	85681389	0.932416	0.235985	0.587137	1.48074	-0.296529	0.766826	1153
rs11887120	2	DNMT3A	25485735	0.958814	0.142507	0.725157	1.26776	-0.295127	0.767897	1154
rs3819024	6	IL17A	52050786	1.04276	0.141992	0.789444	1.37736	0.294898	0.768072	1155
rs1788799	18	NPC1	21124945	0.955018	0.156552	0.702674	1.29798	-0.293989	0.768766	1156
rs2069824	7	IL6	22765232	1.08309	0.272684	0.63468	1.8483	0.292706	0.769747	1157
rs10938964	4	PPARGC1A	23840088	1.04556	0.152464	0.775485	1.4097	0.292245	0.770099	1158
rs10759516	9	UGCG	114672325	0.957797	0.1477	0.717053	1.27937	-0.29194	0.770333	1159
rs11676701	2	SGPP2	223335075	1.04323	0.145362	0.784601	1.38712	0.291167	0.770923	1160
rs79712015	4	GRIA2	157356530	1.09015	0.296688	0.60946	1.94997	0.290931	0.771104	1161
rs4241357	3	TFP1	133475563	1.04127	0.139058	0.792861	1.36751	0.290827	0.771183	1162
rs7387252	8	ASAH1	17943036	1.05914	0.197615	0.719025	1.56014	0.290765	0.771231	1163
rs5030390	19	ICAM1	10382537	0.923529	0.274139	0.539638	1.58051	-0.290194	0.771668	1164
rs2270360	2	IGFBP2	217524986	0.954233	0.161493	0.695331	1.30954	-0.290086	0.771751	1165
rs10498633	14	SLC24A4	92460608	0.953627	0.164085	0.691368	1.31537	-0.289376	0.772294	1166
rs1998977	1	NTRK1	156834329	0.956511	0.15381	0.707566	1.29304	-0.289078	0.772522	1167
rs4935174	10	SGMS1	52315428	1.05748	0.193919	0.723116	1.54645	0.288203	0.773191	1168
rs668387	11	SORL1	121367921	1.04097	0.13954	0.79188	1.3684	0.287719	0.773562	1169
rs9349407	6	RF00019	47453378	1.04626	0.157364	0.768582	1.42425	0.287352	0.773843	1170
rs9296559	6	RF00019	47452270	1.04626	0.157364	0.768582	1.42425	0.287352	0.773843	1170
rs17160348	19	CERS4	8326866	0.946338	0.19226	0.649224	1.37943	-0.286878	0.774206	1171
rs1930760	1	RPL21P23	57007539	0.956732	0.154322	0.707019	1.29464	-0.286625	0.7744	1172
rs17203177	2	CERS6	169418646	1.0467	0.159629	0.765504	1.4312	0.285955	0.774913	1173
rs2073475	15	PPIAP46	74661894	0.945276	0.196892	0.642634	1.39044	-0.285834	0.775006	1174
rs34048824	2	DNMT3A	25535543	1.04188	0.14383	0.785938	1.38116	0.28523	0.775468	1175
rs10763566	10	SGMS1	52341930	0.947564	0.188997	0.654235	1.37241	-0.284982	0.775658	1176
rs10792260	11	MS4A4A	60050125	0.955591	0.159791	0.698647	1.30703	-0.28428	0.776196	1177
rs659366	11	UCP2	73694754	0.958958	0.147973	0.717538	1.28161	-0.283211	0.777015	1178
rs1799864	3	CCR2	46399208	0.93256	0.246858	0.574845	1.51287	-0.28284	0.7773	1179
rs7830490	8	ASAH1	17922414	0.958958	0.148213	0.717201	1.28221	-0.282754	0.777365	1180
rs1064261	1	RPL39P6	11288758	1.04659	0.161134	0.763168	1.43527	0.282611	0.777475	1181
rs600879	10	SORCS1	108923118	0.937126	0.23015	0.59689	1.4713	-0.282154	0.777826	1182
rs6802312	3	FYCO1	45984449	0.952714	0.172507	0.679399	1.33598	-0.280801	0.778863	1183
rs12121543	1	MTHFR	11854671	1.04455	0.155543	0.770071	1.41686	0.28022	0.779309	1184
rs4663098	2	-	127873035	0.951251	0.179011	0.669762	1.35104	-0.279186	0.780102	1185
rs17523519	17	GRN	42422380	1.0434	0.152509	0.773813	1.40692	0.278591	0.780559	1186
rs6540965	1	MTOR	11325521	1.04225	0.148905	0.778435	1.39546	0.277878	0.781106	1187
rs5467	16	TXNL4B	72088280	1.0498	0.17492	0.745103	1.47911	0.277863	0.781118	1188
rs920136	10	SGMS1	52133594	1.05317	0.186813	0.730272	1.51885	0.277325	0.78153	1189
rs727479	15	MIR4713HG	51534547	1.0429	0.151503	0.774966	1.40346	0.277249	0.781589	1190
rs2983348	10	SGMS1	52279502	1.05345	0.188073	0.728661	1.523	0.276854	0.781892	1191
rs1004173	6	CD2AP	47445017	1.04461	0.158017	0.766388	1.42382	0.276172	0.782416	1192
rs230758	5	PLPP1	54715801	0.958864	0.152448	0.711202	1.29277	-0.275547	0.782896	1193
rs2372848	2	IGFBP2	217504112	0.927911	0.272425	0.544023	1.58269	-0.274644	0.78359	1194
rs1138439	19	PLPP2	282753	0.959829	0.149512	0.716026	1.28665	-0.274225	0.783911	1195
rs1399839	19	CD33	51739767	1.0401	0.143722	0.784765	1.37852	0.273577	0.78441	1196
rs2069840	7	IL6	22768572	1.04108	0.14734	0.779955	1.38964	0.273261	0.784653	1197
rs3918358	3	CCR2	46394419	1.04342	0.155873	0.768739	1.41624	0.272669	0.785108	1198
rs3092963	3	CCR2	46396938	1.04342	0.155873	0.768739	1.41624	0.272669	0.785108	1198
rs1631685	18	NPC1	21134239	0.960271	0.148716	0.717474	1.28523	-0.272599	0.785162	1199
rs5769178	22	PPARA	46561274	0.947847	0.196596	0.644756	1.39342	-0.272451	0.785275	1200
rs2026991	9	-	6266440	0.933061	0.25643	0.564464	1.54235	-0.27019	0.787014	1201
rs4877289	9	NTRK2	84869698	0.962287	0.142396	0.727942	1.27208	-0.269965	0.787187	1202
rs12566304	1	PLPP3	57036357	0.961604	0.145324	0.723263	1.27849	-0.269415	0.78761	1203
rs10786712	10	PFN1P11	104596396	1.03864	0.141449	0.787158	1.37046	0.268009	0.788693	1204
rs6163	10	PFN1P11	104596924	1.03864	0.141449	0.787158	1.37046	0.268009	0.788693	1204
rs11666866	19	CERS4	8285607	1.03924	0.143747	0.784075	1.37744	0.267746	0.788895	1205
rs1544210	10	-	94487801	0.949953	0.191796	0.652296	1.38344	-0.267694	0.788935	1206
rs681041	11	-	85659381	0.957142	0.165926	0.691417	1.32499	-0.263992	0.791786	1207
rs6971	22	TTLL12	43162920	0.960008	0.154638	0.709001	1.29988	-0.263927	0.791836	1208
rs1801198	22	TCN2	31011610	0.963956	0.139643	0.73315	1.26742	-0.26288	0.792643	1209
rs6265	11	BDNF-AS	27679916	0.953468	0.181331	0.668277	1.36037	-0.262775	0.792724	1210
rs2073064	6	MTHFD1L	151198895	0.946759	0.208458	0.629216	1.42455	-0.262455	0.792971	1211
rs1805082	18	NPC1	21120444	0.961045	0.151791	0.713739	1.29404	-0.261767	0.793501	1212
rs10497039	2	EPC2	149423647	1.04953	0.185322	0.729878	1.50919	0.260878	0.794186	1213
rs7012010	8	GULOP	27448729	0.960958	0.152799	0.712266	1.29648	-0.260633	0.794376	1214
rs8021563	14	RNU7-116P	63735296	0.939154	0.240873	0.585741	1.5058	-0.260618	0.794387	1215
rs10510412	3	PPARG	12346962	1.04618	0.173513	0.744583	1.46995	0.2602	0.794709	1216
rs1800871	1	IL10	206946634	0.956057	0.174138	0.679606	1.34496	-0.258058	0.796362	1217
rs1801133	1	MTHFR	11856378	1.03949	0.150146	0.774487	1.39516	0.257928	0.796462	1218
rs9496261	6	NMBR-AS1	142405896	0.934979	0.260864	0.56073	1.55901	-0.257723	0.796621	1219
rs1800872	1	IL10	206946407	0.952093	0.190653	0.655232	1.38345	-0.257495	0.796796	1220
rs890	12	GRIN2B	13562374	1.03683	0.140566	0.787151	1.36571	0.257316	0.796935	1221
rs1412420	9	IL33	6255152	0.91952	0.327764	0.48369	1.74805	-0.255988	0.79796	1222
rs1510324	1	CCDC190	162793865	1.03995	0.153231	0.770159	1.40424	0.255623	0.798242	1223
rs531241	5	SRD5A1	6637380	1.03897	0.149638	0.774875	1.39308	0.255497	0.798339	1224
rs113515	22	TSPO	43160916	1.03805	0.14679	0.778518	1.38409	0.254376	0.799205	1225
rs7232	11	MS4A6A	59940599	0.926704	0.301702	0.513017	1.67398	-0.252306	0.800805	1226
rs10759517	9	UGCG	114682337	0.962988	0.149525	0.718365	1.29091	-0.252226	0.800866	1227
rs3823017	6	NEDD9	11355374	1.04388	0.170332	0.74759	1.4576	0.252118	0.80095	1228
rs10956991	8	GML	143957979	1.10658	0.402366	0.502908	2.43488	0.251697	0.801275	1229
rs7903146	10	TCF7L2	112998590	0.961097	0.158774	0.704074	1.31195	-0.249916	0.802652	1230
rs1057079	1	MTOR-AS1	11205058	1.04139	0.163205	0.756298	1.43395	0.248499	0.803748	1231
rs4310186	8	GML	143956247	1.10428	0.399369	0.504817	2.41558	0.248367	0.80385	1232
rs3797177	5	SRD5A1	6667084	1.05615	0.220184	0.685973	1.6261	0.248131	0.804033	1233
rs12255372	10	TCF7L2	113049143	0.961098	0.160082	0.702272	1.31531	-0.247869	0.804236	1234
rs11100493	4	NPY5R	164266759	1.06737	0.263119	0.637308	1.78766	0.247805	0.804285	1235
rs7103411	11	BDNF-AS	27700125	1.04441	0.175672	0.740179	1.47368	0.247326	0.804656	1236
rs2424908	20	DNMT3B	31360383	1.04153	0.164662	0.754245	1.43825	0.247133	0.804805	1237
rs7677000	4	PPARGC1A	23869454	1.04943	0.195935	0.714781	1.54076	0.246241	0.805496	1238
rs5927	19	LDLR	11233941	0.958122	0.173966	0.681303	1.34741	-0.245912	0.80575	1239
rs1573208	10	NPY4R2	47086302	1.03706	0.148723	0.774836	1.38802	0.244668	0.806713	1240
rs11126936	2	SLC30A3	27260233	1.04087	0.164552	0.753925	1.43702	0.243417	0.807683	1241
rs3758866	11	MS4A4A	60047502	1.04854	0.196369	0.713565	1.54075	0.241356	0.809279	1242
rs7850023	9	UGCG	114694486	1.03889	0.15839	0.761633	1.41707	0.240853	0.809669	1243
rs3774639	3	FYCO1	45942162	0.967321	0.138258	0.737709	1.2684	-0.240309	0.810091	1244
rs661057	11	SORL1	121328954	1.03479	0.142826	0.782132	1.36908	0.23947	0.810741	1245
rs2718058	7	GPR141	37801932	1.03578	0.146871	0.776697	1.38129	0.239376	0.810814	1246
rs3865444	19	CD33	51727962	0.965174	0.148457	0.721504	1.29114	-0.238767	0.811286	1247
rs11767557	7	EPHA1-AS1	143109139	0.960968	0.16683	0.692951	1.33265	-0.238651	0.811376	1248
rs4680	22	MIR4761	19951271	1.03315	0.136848	0.790097	1.35098	0.238342	0.811616	1249
rs1012672	12	LRP6	12284915	1.06826	0.277054	0.620651	1.83868	0.238333	0.811623	1250
rs7075104	10	SGMS1	52351438	1.04707	0.193084	0.717169	1.52872	0.238207	0.811721	1251
rs437302	20	DNMT3B	31398368	0.946615	0.230621	0.602377	1.48757	-0.237894	0.811963	1252
rs2692695	3	TF	133485454	0.965808	0.146415	0.724873	1.28683	-0.237614	0.81218	1253
rs11788621	9	HSD17B3	99069230	1.04394	0.181801	0.731012	1.49081	0.236514	0.813034	1254
rs17602572	11	MS4A6A	59948374	0.898473	0.452875	0.369843	2.1827	-0.236397	0.813124	1255
rs974819	11	AP002989.1	103789839	1.03793	0.157681	0.761991	1.41379	0.236097	0.813357	1256
rs16143	7	NPY	24324588	1.04037	0.168431	0.747855	1.44729	0.234949	0.814248	1257
rs34878901	19	TOMM40	45402477	0.959691	0.175728	0.680066	1.35429	-0.234135	0.81488	1258
rs4309	17	ACE	61559923	0.966746	0.144734	0.727971	1.28384	-0.233668	0.815242	1259
rs10783336	12	CERS5	50543422	0.964835	0.153974	0.713494	1.30472	-0.232493	0.816155	1260
rs13180	15	IREB2	78789488	1.0338	0.143071	0.781002	1.36841	0.23231	0.816297	1261
rs157584	19	TOMM40	45396899	0.963914	0.158395	0.706664	1.31481	-0.232035	0.81651	1262
rs2149632	10	IDE	94232247	0.952175	0.211826	0.628651	1.44219	-0.231353	0.81704	1263
rs17057438	8	GULOP	27450073	0.966059	0.150037	0.719932	1.29633	-0.230146	0.817979	1264
rs610352	11	MS4A4E	59996968	1.06865	0.289048	0.606451	1.88309	0.229693	0.81833	1265
rs3739701	9	UGCG	114690413	0.964287	0.158509	0.706778	1.31562	-0.229425	0.818538	1266
rs10046	15	MIR4713HG	51502986	0.967559	0.144354	0.729127	1.28396	-0.22846	0.819289	1267
rs2075620	19	CLPTM1	45480037	0.963887	0.161571	0.702257	1.32299	-0.22765	0.819918	1268
rs3741562	12	CERS5	50529736	1.03437	0.148912	0.772542	1.38494	0.226928	0.82048	1269
rs927047	10	SGMS1	52267394	0.964944	0.157585	0.708543	1.31413	-0.226449	0.820852	1270
rs2184226	1	MTHFR	11847436	1.05978	0.260163	0.636453	1.76469	0.223189	0.823388	1271
rs11551023	11	LDLRAD3	36251811	0.939163	0.281554	0.540856	1.6308	-0.222927	0.823592	1272
rs3745733	19	SPHK2	49132634	0.955618	0.203662	0.641101	1.42443	-0.222906	0.823609	1273
rs1950902	14	MTHFD1	64882380	0.96182	0.174725	0.682916	1.35463	-0.222796	0.823694	1274
rs7601307	2	CERS6	169537411	0.969206	0.140852	0.735398	1.27735	-0.222063	0.824265	1275
rs7285782	22	SREBF2	42225018	1.03189	0.142427	0.780549	1.36417	0.22043	0.825536	1276
rs7561528	2	-	127889637	1.03319	0.148178	0.772769	1.38136	0.220332	0.825613	1277
rs743572	10	PFN1P11	104597152	1.03163	0.141591	0.781631	1.36159	0.219938	0.82592	1278
rs3813154	19	PLPP2	292082	0.969268	0.142088	0.733666	1.28053	-0.21968	0.82612	1279
rs2166840	9	UGCG	114680171	0.967997	0.149229	0.72252	1.29688	-0.217961	0.827459	1280
rs1800795	7	IL6	22766645	0.969518	0.142042	0.733921	1.28074	-0.21794	0.827476	1281
rs2236582	6	SMPD2	109765818	1.03458	0.158266	0.758661	1.41085	0.214808	0.829917	1282
rs743660	3	CCR2	46402018	0.965067	0.166163	0.696817	1.33658	-0.213995	0.830551	1283
rs6722613	2	DNMT3A	25539357	0.969735	0.143673	0.731744	1.28513	-0.213903	0.830622	1284
rs9669595	12	LRP1	57595066	1.03131	0.144732	0.776595	1.36958	0.213032	0.831302	1285
rs11030121	11	BDNF	27736207	1.03355	0.155332	0.762276	1.40136	0.212443	0.831762	1286
rs4736312	8		143953937	1.08859	0.402442	0.494657	2.39565	0.210919	0.83295	1287
rs1134096	8	GML	143954223	1.08859	0.402442	0.494657	2.39565	0.210919	0.83295	1287
rs1134095	8	GML	143954290	1.08859	0.402442	0.494657	2.39565	0.210919	0.83295	1287
rs10093618	8	GML	143952214	1.08859	0.402442	0.494657	2.39565	0.210919	0.83295	1287
rs3818239	14	ZBTB25	64914537	1.04768	0.221017	0.67936	1.6157	0.210755	0.833079	1288
rs11246007	11	SIRT3	221584	1.04326	0.201005	0.70355	1.54699	0.210673	0.833143	1289
rs709154	3	PPARG	12456834	1.03385	0.158075	0.758407	1.40932	0.210573	0.833221	1290
rs2281043	6	PGBD1	28268497	1.04802	0.224808	0.674551	1.62828	0.208654	0.834718	1291
rs2072660	1	CHRNB2	154548721	0.966933	0.161957	0.703944	1.32817	-0.207624	0.835522	1292
rs16475	7	NPY	24331486	0.946975	0.264283	0.564132	1.58963	-0.206151	0.836673	1293
rs157590	19	TOMM40	45398716	0.967722	0.15936	0.708114	1.32251	-0.20589	0.836877	1294
rs2983363	10	SGMS1	52327409	1.03837	0.183776	0.724302	1.48861	0.204855	0.837685	1295
rs12709889	19	CLPTM1	45453239	0.967116	0.164063	0.701178	1.33392	-0.203804	0.838506	1296
rs5017238	8	GML	143954769	1.08514	0.402239	0.493285	2.3871	0.203129	0.839034	1297
rs1015193	10	PSAP	73584426	0.971705	0.14208	0.735522	1.28373	-0.202023	0.839899	1298
rs13377557	11	LDLRAD3	36077902	1.05567	0.27175	0.619747	1.79822	0.199363	0.841979	1299
rs2228671	19	LDLR	11210912	0.95711	0.221466	0.620083	1.47732	-0.19794	0.843092	1300
rs1892943	11	PICALM	85665172	1.03773	0.187674	0.718352	1.49911	0.197362	0.843544	1301
rs576404	13	KL	33593100	1.03122	0.155906	0.759702	1.39978	0.197181	0.843686	1302
rs17466684	8	CLU	27452847	0.96331	0.189934	0.663887	1.39778	-0.196807	0.843979	1303
rs10194375	2	BIN1	127839781	0.971005	0.149662	0.724151	1.30201	-0.196603	0.844138	1304
rs7920721	10	AL512631.1	11678309	0.971881	0.145128	0.731273	1.29165	-0.19653	0.844195	1305
rs4728029	7	-	125813200	0.972152	0.143824	0.733349	1.28872	-0.196373	0.844318	1306
rs4939331	11	MS4A4A	60057715	1.03597	0.180916	0.726696	1.47688	0.195349	0.845119	1307
rs734194	17	NGFR	49514247	0.961004	0.203999	0.644289	1.43341	-0.194986	0.845404	1308
rs2970869	4	PPARGC1A	23893369	0.968702	0.164592	0.7016	1.33749	-0.193193	0.846808	1309
rs11218340	11	SORL1	121431354	1.05051	0.255522	0.636649	1.73341	0.192848	0.847078	1310
rs6972	22	TTLL12	43162966	1.03084	0.15828	0.755894	1.40578	0.191873	0.847842	1311
rs1899641	9	NTRK2	84794452	0.972445	0.146051	0.730376	1.29474	-0.191313	0.84828	1312
rs3825075	11	SIRT3	217140	1.03013	0.155905	0.758904	1.3983	0.190431	0.848972	1313
rs7656250	4	PPARGC1A	23866016	0.970338	0.158167	0.711691	1.32298	-0.190376	0.849015	1314
rs1800562	6	HFE	26093141	1.04863	0.250123	0.642267	1.71208	0.189827	0.849445	1315
rs1784933	11	SORL1	121489416	1.05688	0.293192	0.594921	1.87754	0.188679	0.850345	1316
rs9341105	2	IGFBP2	217500819	0.968515	0.171471	0.69207	1.35538	-0.186573	0.851996	1317
rs346797	17	SPHK1	74378901	1.04635	0.243387	0.649388	1.68596	0.186138	0.852337	1318
rs10932886	2	-	221720088	1.02715	0.144601	0.773662	1.3637	0.185284	0.853006	1319
rs6709337	2	BIN1	127844735	1.02719	0.145046	0.773018	1.36495	0.184988	0.853239	1320
rs1624695	18	NPC1	21142992	0.971731	0.156657	0.714824	1.32097	-0.183053	0.854756	1321
rs2075252	2	LRP2	170010985	0.96946	0.169482	0.69545	1.35143	-0.183005	0.854794	1322
rs1476679	7	ZCWPW1	100004446	1.02813	0.154458	0.759581	1.39163	0.179628	0.857445	1323
rs346740	19	MARK4	45716678	0.969003	0.175711	0.686688	1.36738	-0.179203	0.857779	1324
rs641120	11	SORL1	121380965	1.02524	0.139707	0.779666	1.34818	0.178455	0.858365	1325
rs2070045	11	SORL1	121448090	1.03106	0.172829	0.734801	1.44675	0.176956	0.859543	1326
rs12462004	19	-	10238264	0.950158	0.290561	0.537613	1.67928	-0.175958	0.860327	1327
rs211239	13	KL	33596189	0.973687	0.152175	0.722584	1.31205	-0.175227	0.860901	1328
rs2196463	10	ASAH2	52008748	1.02742	0.155042	0.758189	1.39226	0.17449	0.861481	1329
rs10418248	19	UBL5	9938214	1.05201	0.29141	0.594255	1.86239	0.174006	0.861861	1330
rs10421336	19	UBL5	9939831	1.05201	0.29141	0.594255	1.86239	0.174006	0.861861	1330
rs4598991	18	NPC1	21171145	1.03295	0.190294	0.711379	1.49989	0.170368	0.864721	1331
rs7859023	9	NTRK2	84859505	0.967693	0.193095	0.662788	1.41287	-0.170072	0.864953	1332
rs9936766	16	SMPD3	68440132	0.962553	0.225442	0.618768	1.49734	-0.169295	0.865565	1333
rs660339	11	UCP2	73689104	0.975822	0.144596	0.735005	1.29554	-0.169269	0.865585	1334
rs166050	5	SRD5A1	6643847	0.971177	0.173344	0.691429	1.36411	-0.168718	0.866018	1335
rs4980335	11	SIRT3	221824	1.02945	0.173265	0.733029	1.44573	0.167507	0.866971	1336
rs627818	11	PICALM	85698207	0.965672	0.209902	0.639972	1.45713	-0.166418	0.867828	1337
rs505058	1	LMNA	156106185	0.955063	0.277802	0.554073	1.64625	-0.165508	0.868544	1338
rs664629	11	PICALM	85751883	0.976182	0.147397	0.73125	1.30315	-0.163546	0.870088	1339
rs9527026	13	KL	33628239	0.969438	0.190997	0.66672	1.4096	-0.162509	0.870905	1340
rs9536314	13	KL	33628138	0.969438	0.190997	0.66672	1.4096	-0.162509	0.870905	1340
rs11695350	2	CERS6	169401278	0.97341	0.166211	0.702775	1.34827	-0.162142	0.871194	1341
rs6583826	10	-	94347830	0.967472	0.204257	0.648297	1.44378	-0.1619	0.871385	1342
rs1885031	14	MTHFD1	64888055	1.03878	0.235299	0.654994	1.64745	0.161703	0.87154	1343
rs2028759	3	PPARG	12418612	1.02361	0.145214	0.770064	1.36063	0.160676	0.872348	1344
rs1985604	19	PIN1	9952743	1.03361	0.206175	0.690016	1.54829	0.160319	0.87263	1345
rs4965669	15	CERS3	100543482	1.02485	0.153204	0.759021	1.38378	0.16023	0.8727	1346
rs827251	10	SGPL1	72623954	0.971809	0.180173	0.682681	1.38339	-0.158714	0.873894	1347
rs11172124	12	LRP1	57594955	0.975111	0.158873	0.714202	1.33133	-0.158642	0.873951	1348
rs6905278	6	NEDD9	11352094	1.02761	0.171822	0.733796	1.43908	0.158539	0.874032	1349
rs12080578	1	CR1L	207820612	0.955375	0.291033	0.540065	1.69006	-0.15686	0.875355	1350
rs8104608	19	MRPL4	10370133	0.971258	0.186222	0.674252	1.39909	-0.156605	0.875556	1351
rs7148018	14	NPC2	74957153	1.02276	0.144206	0.770952	1.35683	0.156092	0.875961	1352
rs917394	14	RAP1AP	74952538	1.02276	0.144206	0.770952	1.35683	0.156092	0.875961	1352
rs1574668	16	SMPD3	68474620	1.04076	0.25678	0.629188	1.72156	0.155598	0.87635	1353
rs9527025	13	KL	33054056	0.970811	0.191133	0.667485	1.41198	-0.15499	0.876829	1354
rs939348	17	THRA	38231853	1.0245	0.157701	0.752099	1.39555	0.153459	0.878036	1355
rs17304901	4	NPY2R	156138372	0.975875	0.159349	0.714095	1.33362	-0.15325	0.878201	1356
rs7569	14	LTBP2	74966763	0.978458	0.142933	0.739397	1.29481	-0.152359	0.878903	1357
rs11128597	3	PPARG	12344636	1.0266	0.172848	0.731598	1.44055	0.151877	0.879284	1358
rs8035452	15	SPPL2A	50748601	0.978497	0.143292	0.738906	1.29578	-0.151698	0.879425	1359
rs2938392	3	PPARG	12434608	1.02216	0.145241	0.768931	1.35877	0.15088	0.880071	1360
rs262450	11	LDLRAD3	36059983	1.025	0.16378	0.74356	1.41298	0.150792	0.88014	1361
rs4939330	11	MS4A4A	60049407	1.03332	0.217981	0.674048	1.5841	0.150385	0.880461	1362
rs499091	13	KL	33594156	1.02344	0.155219	0.754985	1.38734	0.149253	0.881354	1363
rs12501691	4	NPY5R	164268028	1.0398	0.261505	0.62281	1.73597	0.149241	0.881363	1364
rs3024505	1	IL10	206939904	0.970878	0.198225	0.658317	1.43184	-0.149095	0.881479	1365
rs2272563	11	SIRT3	236871	1.02482	0.165407	0.741059	1.41724	0.148222	0.882168	1366
rs7935180	11	NARS2	78169785	0.969142	0.212539	0.63896	1.46995	-0.147475	0.882757	1367
rs1573051	10	KIF11	94387334	0.970388	0.207338	0.646336	1.45691	-0.144979	0.884727	1368
rs2287839	19	UBL5	9940814	1.04321	0.292102	0.588486	1.84932	0.144837	0.88484	1369
rs8106922	19	TOMM40	45401666	0.974966	0.175357	0.691393	1.37485	-0.144575	0.885046	1370
rs59114570	4	PPARGC1A	23844330	0.969254	0.216895	0.633602	1.48272	-0.143978	0.885518	1371
rs2072446	17	NGFR	49510457	1.03965	0.272175	0.609836	1.77241	0.142881	0.886384	1372
rs4451553	1	SETDB1	150937329	0.979221	0.147059	0.734013	1.30635	-0.142785	0.88646	1373
rs11667430	19	MARK4	45716197	0.980155	0.142605	0.741156	1.29622	-0.140557	0.88822	1374
rs11030104	11	BDNF-AS	27684517	1.02523	0.177496	0.723996	1.4518	0.140375	0.888364	1375
rs135557	22	-	46541227	0.981044	0.137248	0.749658	1.28385	-0.139442	0.889101	1376
rs3824735	10	RPL11P4	94354204	0.971614	0.206746	0.647905	1.45706	-0.139286	0.889224	1377
rs9341134	2	IGFBP2	217507926	0.962631	0.273761	0.562903	1.64621	-0.139118	0.889357	1378
rs689021	11	SORL1	121371120	0.980738	0.140074	0.745284	1.29058	-0.138852	0.889567	1379
rs752376	1	SETDB1	150941381	0.980577	0.141878	0.742531	1.29494	-0.138248	0.890044	1380
rs7508	8	ASAH1	17913970	0.978992	0.153582	0.72452	1.32284	-0.138242	0.890049	1381
rs1203410	10	SGMS1	52196945	1.03017	0.215978	0.674633	1.57307	0.137616	0.890544	1382
rs12521812	5	AK4P2	54843488	0.971111	0.214321	0.638027	1.47808	-0.136777	0.891207	1383
rs3752240	19	ABCA7	1051214	0.98023	0.147619	0.733964	1.30913	-0.135266	0.892402	1384
rs4900590	14	KLC1	103680084	0.979878	0.15084	0.729083	1.31694	-0.134761	0.8928	1385
rs7084476	10	TRDMT1	17211383	0.980159	0.150955	0.729127	1.31762	-0.132759	0.894384	1386
rs729560	9	NTRK2	85019390	0.979863	0.153604	0.725133	1.32408	-0.132436	0.894639	1387
rs3811450	1	CHRNB2	154551032	1.03669	0.273982	0.60595	1.77364	0.131529	0.895357	1388
rs914830	1	PLPP3	57044331	1.01844	0.139103	0.77541	1.33764	0.131358	0.895492	1389
rs7100623	10	IDE	94327156	0.974178	0.200103	0.658128	1.442	-0.13074	0.895981	1390
rs12459419	19	CD33	51225221	0.980848	0.148401	0.733301	1.31196	-0.130311	0.896321	1391
rs3811014	1	NGF	115339882	0.976525	0.183342	0.681746	1.39876	-0.129566	0.89691	1392
rs1868158	16	SMPD3	68398924	1.02017	0.155325	0.752419	1.3832	0.128562	0.897704	1393
rs17788379	3	TFRC	195777211	1.02976	0.22888	0.657527	1.61272	0.128132	0.898044	1394
rs17515291	8	ASAH1	17918986	1.02028	0.156943	0.750121	1.38775	0.127953	0.898187	1395
rs7855347	9	UGCG	114690253	0.97361	0.21151	0.643202	1.47375	-0.126444	0.899381	1396
rs511744	11	SIRT3	219089	1.01983	0.155472	0.751954	1.38315	0.126325	0.899474	1397
rs135549	22	PPARA	46553308	0.98258	0.139351	0.747743	1.29117	-0.126107	0.899647	1398
rs7126121	11	MS4A4A	60072784	0.979517	0.164187	0.709996	1.35135	-0.126048	0.899694	1399
rs4747209	10	PSAP	73611916	0.98234	0.141432	0.744517	1.29613	-0.125984	0.899745	1400
rs7982726	13	KL	33610711	1.02469	0.194404	0.700029	1.49992	0.125466	0.900155	1401
rs3786694	19	PIN1	9955341	1.01813	0.143824	0.768032	1.34966	0.124912	0.900593	1402
rs2287838	19	PIN1	9959014	1.01813	0.143824	0.768032	1.34966	0.124912	0.900593	1402
rs4329	17	ACE	61563458	1.01773	0.140841	0.772237	1.34128	0.124817	0.900669	1403
rs12899207	15	CERS3	101045079	0.982567	0.14135	0.744808	1.29622	-0.124421	0.900982	1404
rs2049045	11	BDNF-AS	27694241	1.02245	0.179674	0.718957	1.45405	0.12356	0.901664	1405
rs12622667	2	EPC2	149520186	0.968404	0.263307	0.578001	1.6225	-0.121934	0.902951	1406
rs642949	11	PICALM	85729372	0.977827	0.18401	0.681762	1.40246	-0.121852	0.903016	1407
rs369880	19	SPHK2	49120434	1.02491	0.20438	0.686618	1.52986	0.120367	0.904193	1408
rs11230228	11	-	60042973	1.02139	0.176504	0.722691	1.44356	0.119934	0.904535	1409
rs267734	1	CERS2	150951477	0.978525	0.181112	0.686134	1.39552	-0.119863	0.904592	1410
rs1212171	9	NTRK2	84667612	1.01654	0.137786	0.775961	1.3317	0.119047	0.905238	1411
rs11230235	11	MS4A4A	60063596	0.978807	0.18233	0.684695	1.39925	-0.117485	0.906476	1412
rs621942	11	PICALM	85783738	1.01958	0.165275	0.737461	1.40963	0.117332	0.906597	1413
rs1074078	1	MTOR	11326788	1.01763	0.148983	0.759933	1.36271	0.117299	0.906623	1414
rs7248162	19	CLPTM1	45454686	1.01623	0.139607	0.772962	1.33606	0.115317	0.908194	1415
rs7747909	6	IL17A	52054249	0.98204	0.157644	0.721011	1.33757	-0.114964	0.908474	1416
rs760678	6	NEDD9	11334654	1.0158	0.139017	0.773527	1.33395	0.112741	0.910236	1417
rs17661718	22	PPARA	46591554	1.02561	0.224662	0.660312	1.593	0.112558	0.910381	1418
rs11589262	1	HSD17B7	162770647	0.983183	0.151755	0.730231	1.32376	-0.111756	0.911017	1419
rs4343	17	ACE	61566031	1.01581	0.141635	0.769579	1.34083	0.110769	0.9118	1420
rs1860108	14	RAP1AP	74945265	1.02139	0.192682	0.70013	1.49005	0.109821	0.912551	1421
rs1013402	11	BDNF-AS	27712381	1.01691	0.152954	0.753507	1.37239	0.109629	0.912704	1422
rs2233679	19	UBL5	9945354	1.01675	0.153213	0.753007	1.37287	0.108417	0.913665	1423
rs7818826	8	GML	143959250	1.03714	0.337873	0.53486	2.01111	0.107936	0.914046	1424
rs1992858	16	SMPD3	68479656	0.97157	0.267821	0.574783	1.64227	-0.107691	0.914241	1425
rs4980329	11	SIRT3	232598	1.0186	0.173001	0.725677	1.42975	0.106502	0.915184	1426
rs11246020	11	SIRT3	233067	1.0186	0.173001	0.725677	1.42975	0.106502	0.915184	1426
rs7665116	4	PPARGC1A	23853011	0.978469	0.206776	0.652438	1.46742	-0.105266	0.916165	1427
rs7672915	4	PPARGC1A	23856492	0.985272	0.143227	0.744117	1.30458	-0.103591	0.917494	1428
rs2043618	10	ASAH2	52006771	1.01571	0.154125	0.750891	1.37391	0.101112	0.919461	1429
rs2008691	15	MIR4713HG	51548310	1.02178	0.215135	0.670248	1.55769	0.100168	0.920211	1430
rs1800164	12	LRP1	57604802	0.9856	0.148115	0.737268	1.31758	-0.0979253	0.921992	1431
rs4756273	11	LDLRAD3	36121014	1.01602	0.164726	0.73568	1.4032	0.0965048	0.92312	1432
rs2179179	6	NEDD9	11346572	1.0167	0.17182	0.726003	1.42379	0.0963809	0.923218	1433
rs4317651	9	UGCG	114681583	0.985292	0.154493	0.727881	1.33374	-0.0959099	0.923592	1434
rs6547521	2	SLC30A3	27265564	0.985371	0.154159	0.728417	1.33297	-0.0955944	0.923843	1435
rs346751	19	MARK4	45734433	1.01368	0.142157	0.767179	1.33939	0.095585	0.92385	1436
rs2579371	9	NTRK2	84719153	1.01308	0.136927	0.774627	1.32495	0.0949321	0.924369	1437
rs3845724	2	CERS6	169610232	1.0133	0.13987	0.770337	1.33289	0.0944648	0.92474	1438
rs6936632	6	CD2AP	47556033	1.02395	0.256278	0.619631	1.69208	0.0923365	0.926431	1439
rs3770473	2	IGFBP2	217498839	1.01361	0.147183	0.759605	1.35255	0.0918348	0.926829	1440
rs3744549	17	TNK1	7293715	0.982577	0.191751	0.674758	1.43082	-0.0916631	0.926966	1441
rs1364344	16	SMPD3	68433045	1.0208	0.226468	0.654893	1.59115	0.0909014	0.927571	1442
rs13131226	4	PPARGC1A	23874981	1.01437	0.157087	0.745563	1.3801	0.0908292	0.927628	1443
rs10827963	10	PLXDC2	20380428	0.987857	0.13784	0.753988	1.29427	-0.0886344	0.929373	1444
rs17289226	6	CD2AP	47504513	1.0279	0.314559	0.554881	1.90417	0.0874938	0.930279	1445
rs7078586	10	SHQ1P1	52394773	1.01632	0.18547	0.706573	1.46185	0.0872703	0.930457	1446
rs2070562	21	DNMT3L	45674095	0.985734	0.169947	0.706481	1.37537	-0.0845465	0.932622	1447
rs564481	13	KL	33634983	0.986672	0.159035	0.722441	1.34755	-0.0843704	0.932762	1448
rs3754211	1	CERS2	150951857	1.01165	0.137579	0.77254	1.32476	0.0841599	0.932929	1449
rs7124442	11	BDNF-AS	27677041	0.987336	0.153561	0.730724	1.33406	-0.0829953	0.933855	1450
rs1903908	10	-	109201672	0.983584	0.20206	0.661938	1.46152	-0.0819173	0.934713	1451
rs7308022	12	LRP6	12405872	0.981589	0.237055	0.616805	1.56211	-0.0783911	0.937517	1452
rs10973683	9	RF00096	38151271	0.989169	0.139229	0.752937	1.29952	-0.078214	0.937658	1453
rs7956957	12	LRP1	57602815	0.988556	0.147385	0.740538	1.31964	-0.0780964	0.937751	1454
rs2239622	1	NGF	115295088	1.01206	0.155299	0.746473	1.37213	0.0771709	0.938488	1455
rs242542	20	MAPRE1	31403426	1.01891	0.243047	0.632783	1.64066	0.0770914	0.938551	1456
rs2805053	1	HSD17B7	162781787	1.01169	0.151177	0.752253	1.36059	0.0768589	0.938736	1457
rs17838831	3	CP	148939861	1.01574	0.204105	0.680845	1.51537	0.0765192	0.939006	1458
rs12987326	2	MIR1301	25550995	0.98912	0.146786	0.741831	1.31884	-0.0745264	0.940592	1459
rs2181043	10	TRDMT1	17217803	0.988815	0.151479	0.734811	1.33062	-0.0742526	0.940809	1460
rs2010457	19	PIN1	9958878	0.988762	0.152437	0.733394	1.33305	-0.0741413	0.940898	1461
rs2688884	10	SGMS1	52119046	1.01631	0.219334	0.661192	1.56215	0.0737492	0.94121	1462
rs1369861	10	-	52052292	1.01214	0.163795	0.734204	1.39528	0.0736499	0.941289	1463
rs11206831	1	PLPP3	56963026	1.01245	0.169152	0.72676	1.41045	0.0731514	0.941686	1464
rs1025192	3	MME	154827787	0.989782	0.141828	0.749575	1.30696	-0.0724166	0.94227	1465
rs2358839	10	PLXDC2	20390641	1.01046	0.143708	0.76242	1.33919	0.0724064	0.942278	1466
rs983392	11	AP001257.1	59923508	1.02259	0.309443	0.557575	1.87543	0.07219	0.942451	1467
rs2203877	11	BDNF-AS	27670910	0.98925	0.151135	0.735631	1.33031	-0.0715165	0.942987	1468
rs2288350	19	DNMT1	10283932	0.979398	0.291892	0.552714	1.73547	-0.0713197	0.943143	1469
rs2228612	19	DNMT1	10273372	0.979398	0.291892	0.552714	1.73547	-0.0713197	0.943143	1469
rs11672909	19	DNMT1	10271141	0.979398	0.291892	0.552714	1.73547	-0.0713197	0.943143	1469
rs8014798	14	GALC	88456559	0.983618	0.23326	0.622694	1.55374	-0.070814	0.943546	1470
rs865832	10	SGPL1	72631626	1.01331	0.188077	0.700892	1.46499	0.0703086	0.943948	1471
rs2255849	10	SGMS1	52131993	0.986887	0.189091	0.68126	1.42962	-0.069809	0.944346	1472
rs11090819	22	PPARA	46626506	1.01938	0.275044	0.594594	1.74765	0.0698035	0.94435	1473
rs11659341	18	RMC1	21114700	1.01407	0.200644	0.684349	1.50264	0.0696187	0.944497	1474
rs1806201	12	GRIN2B	13564574	1.01137	0.164619	0.732467	1.39648	0.068708	0.945222	1475
rs3781907	11	UCP3	73716469	0.989894	0.147986	0.740667	1.32298	-0.0686346	0.945281	1476
rs1006446	9	NTRK2	84951478	1.01298	0.188553	0.700009	1.46588	0.0683942	0.945472	1477
rs2064760	10	SGMS1	52269914	0.98792	0.178639	0.696088	1.4021	-0.0680348	0.945758	1478
rs11878315	19	PLPP2	280299	0.989998	0.148257	0.740351	1.32383	-0.0678014	0.945944	1479
rs10484879	6	IL17A	52051957	0.989459	0.157588	0.726538	1.34752	-0.0672474	0.946385	1480
rs4684846	3	PPARG	12338849	1.01163	0.172632	0.721238	1.41895	0.0669998	0.946582	1481
rs4736319	8	GML	143984880	0.984415	0.23714	0.618479	1.56687	-0.0662374	0.947189	1482
rs7947746	11	MIR3973	36033069	1.0098	0.14725	0.756648	1.34764	0.0661968	0.947221	1483
rs4879584	9	ACO1	32412622	1.01262	0.197294	0.687872	1.49067	0.0635402	0.949336	1484
rs4755444	11	LDLRAD3	36251046	1.01045	0.166092	0.729689	1.39924	0.0625959	0.950088	1485
rs10148268	14	RAP1AP	74950964	1.01255	0.201897	0.681648	1.50408	0.0617575	0.950756	1486
rs3784035	14	RAP1AP	74948924	1.01255	0.201897	0.681648	1.50408	0.0617575	0.950756	1486
rs1048203	6	SMPD2	109762236	0.990782	0.153313	0.733632	1.33807	-0.060405	0.951833	1487
rs1800890	1	IL10	206949365	1.00893	0.148359	0.754359	1.34941	0.0599293	0.952212	1488
rs135543	22	PPARA	46555321	1.00879	0.148031	0.754742	1.34836	0.0591459	0.952836	1489
rs753431	2	BIN1	127830299	0.991872	0.142816	0.749705	1.31226	-0.0571475	0.954428	1490
rs1731893	17	LINC01976	42012926	1.00812	0.1435	0.760963	1.33554	0.0563343	0.955075	1491
rs3797179	5	SRD5A1	6666922	0.986888	0.236181	0.621199	1.56785	-0.0558818	0.955436	1492
rs2275913	6	IL17A	52051033	1.00795	0.143855	0.760308	1.33625	0.0550529	0.956096	1493
rs157581	19	TOMM40	45395714	0.986372	0.249513	0.604859	1.60852	-0.0549959	0.956142	1494
rs12478004	2	CERS6	169580370	0.992418	0.140365	0.753731	1.30669	-0.0542206	0.956759	1495
rs2275527	1	MTOR	11190646	0.991348	0.167417	0.714037	1.37636	-0.051903	0.958606	1496
rs11187007	10	IDE	94214580	0.989096	0.21167	0.653228	1.49766	-0.0517959	0.958691	1497
rs12141045	1	CR1	207772154	1.0096	0.18912	0.6969	1.46261	0.0505167	0.959711	1498
rs11121691	1	MTOR	11181327	0.991559	0.168312	0.712937	1.37907	-0.0503635	0.959833	1499
rs7297421	12	COX14	50518926	1.00721	0.148525	0.752824	1.34754	0.0483387	0.961446	1500
rs10835210	11	BDNF-AS	27695910	1.00732	0.152805	0.746621	1.35905	0.0477374	0.961926	1501
rs2587766	15	CERS3	101022884	1.00717	0.150582	0.749765	1.35293	0.047416	0.962182	1502
rs1898198	10	ASAH2	52009648	1.00671	0.141525	0.762846	1.32852	0.0472289	0.962331	1503
rs6940151	6	NEDD9	11335478	1.00607	0.138078	0.767531	1.31874	0.0438239	0.965045	1504
rs12983082	19	LDLR	11216561	0.993635	0.145918	0.746485	1.32261	-0.0437598	0.965096	1505
rs4935774	11	SORL1	121321754	0.993081	0.160309	0.725319	1.35969	-0.0433127	0.965452	1506
rs1203406	10	SGMS1	52198016	1.00785	0.180714	0.70725	1.43622	0.043282	0.965477	1507
rs551266	10	IDE	94222624	1.00877	0.205302	0.674585	1.50849	0.0425089	0.966093	1508
rs1887922	10	IDE	94224165	1.00877	0.205302	0.674585	1.50849	0.0425089	0.966093	1508
rs1626521	11	UCP3	73714339	1.00672	0.159022	0.737137	1.37489	0.0421014	0.966418	1509
rs346750	19	MARK4	45737218	1.00632	0.150023	0.749955	1.35031	0.041977	0.966517	1510
rs17036314	3	PPARG	12376745	0.992878	0.173592	0.706535	1.39527	-0.0411759	0.967156	1511
rs4311	17	ACE	61560763	0.994511	0.141752	0.753269	1.31301	-0.0388257	0.969029	1512
rs6674412	1	NTRK1	156835189	0.993757	0.162555	0.722626	1.36662	-0.0385254	0.969269	1513
rs2239375	19	CLPTM1	45459851	1.0053	0.139118	0.765382	1.32042	0.0379897	0.969696	1514
rs1443445	9	NTRK2	84919243	0.993865	0.169005	0.713625	1.38416	-0.0364097	0.970956	1515
rs439401	19	APOE	45414451	1.00583	0.164677	0.728366	1.38898	0.0352802	0.971856	1516
rs12599226	16	SMPD3	68476756	0.991148	0.253653	0.602877	1.62948	-0.0350547	0.972036	1517
rs7934919	11	SIRT3	224832	1.0059	0.173309	0.716199	1.41278	0.0339432	0.972922	1518
rs10101779	8	GULOP	27450535	0.994709	0.157374	0.730699	1.35411	-0.0337103	0.973108	1519
rs3745150	19	NECTIN2	45385759	0.994579	0.161514	0.7247	1.36496	-0.0336528	0.973154	1520
rs10897021	11	MS4A4A	60044880	0.993234	0.207504	0.661339	1.49169	-0.0327178	0.9739	1521
rs10750931	11	MS4A4A	60059810	0.99375	0.194637	0.678582	1.4553	-0.0322118	0.974303	1522
rs16928513	11	LDLRAD3	36218947	0.991148	0.278894	0.573778	1.71212	-0.0318806	0.974567	1523
rs6410	8	GML	143961005	1.01029	0.325692	0.5336	1.91282	0.0314249	0.974931	1524
rs17540656	1	NGF	115337511	1.00406	0.135144	0.770413	1.30856	0.0299517	0.976106	1525
rs881740	22	PPARA	46567388	1.00639	0.216517	0.658367	1.53839	0.0294307	0.976521	1526
rs2268796	2	SRD5A2	31782280	0.995892	0.140356	0.756381	1.31124	-0.02933	0.976601	1527
rs7603372	2	IGFBP2	217505337	1.00404	0.14799	0.751242	1.3419	0.0272244	0.978281	1528
rs231473	17	PPY	42018471	1.00384	0.143276	0.758071	1.3293	0.0267777	0.978637	1529
rs3774902	4	PPARGC1A	23890782	0.991942	0.312093	0.538062	1.82869	-0.0259245	0.979318	1530
rs2569538	19	SPC24	11238548	0.99394	0.234799	0.627335	1.57478	-0.0258861	0.979348	1531
rs1354106	19	CD33	51737991	1.0037	0.145651	0.754438	1.33531	0.0253297	0.979792	1532
rs2276346	11	SORL1	121414476	1.00377	0.154158	0.742021	1.35786	0.0244367	0.980504	1533
rs2883187	11	BDNF	27741092	0.996209	0.155831	0.734018	1.35205	-0.0243771	0.980552	1534
rs6691117	1	CR1	207782931	1.00399	0.17305	0.715199	1.40938	0.0229841	0.981663	1535
rs4267385	17	ACE3P	61583756	1.00318	0.14053	0.761656	1.32129	0.0225754	0.981989	1536
rs242557	17	MAPT	44019712	1.00339	0.152557	0.744066	1.35309	0.0221664	0.982315	1537
rs11128602	3	PPARG	12381410	1.0035	0.174027	0.713486	1.4114	0.0200834	0.983977	1538
rs749131	2	DNMT3A	25529624	1.00251	0.139972	0.76198	1.31896	0.0178985	0.98572	1539
rs231471	17	PPY	42019494	0.997445	0.142963	0.7537	1.32002	-0.017897	0.985721	1540
rs752262	6	MICAL1	109770999	1.00275	0.154007	0.741482	1.35607	0.0178155	0.985786	1541
rs13117172	4	PPARGC1A	23880515	1.00328	0.190772	0.690297	1.45817	0.0171581	0.98631	1542
rs911541	10	ENTPD7	101433392	1.00358	0.209987	0.664981	1.51458	0.0170006	0.986436	1543
rs7127507	11	BDNF-AS	27714884	1.00249	0.153712	0.741718	1.35494	0.0161638	0.987104	1544
rs11187033	10	IDE	94262359	1.00301	0.21193	0.662078	1.5195	0.0141703	0.988694	1545
rs12770335	10	SGPL1	72604263	1.00316	0.226762	0.643205	1.56455	0.0139102	0.988902	1546
rs584007	19	APOE	45416478	1.00216	0.164595	0.725825	1.38369	0.0130928	0.989554	1547
rs636848	11	PICALM	85782667	0.998455	0.165614	0.721702	1.38134	-0.00933509	0.992552	1548
rs3733890	5	DMGDH	78421959	1.00139	0.153048	0.741867	1.35169	0.00904328	0.992785	1549
rs7078243	10	RN7SL644P	94414263	0.998177	0.208211	0.663709	1.5012	-0.00876315	0.993008	1550
rs12453	11	MS4A6A	59945745	1.00307	0.474764	0.39556	2.54362	0.00646188	0.994844	1551
rs11788785	9	HSD17B3	99031628	1.00114	0.202195	0.673576	1.488	0.00563967	0.9955	1552
rs4736311	8	GML	143952700	1.00211	0.400192	0.457373	2.19562	0.00525882	0.995804	1553
rs4418592	1	NGF	115340582	1.00094	0.190237	0.689411	1.45324	0.0049411	0.996058	1554
rs6859	19	NECTIN2	45382034	0.999421	0.144665	0.752678	1.32705	-0.00400644	0.996803	1555
rs749292	15	MIR4713HG	51558731	0.999484	0.147869	0.748014	1.3355	-0.00348718	0.997218	1556
rs1143704	15	MIR4713HG	51510702	1.00037	0.144615	0.753466	1.32818	0.00254955	0.997966	1557
rs1801394	5	MTRR	7870973	1.00028	0.138806	0.762028	1.31303	0.00203502	0.998376	1558
rs1029701	14	NPC2	74940815	0.999832	0.202822	0.671868	1.48789	-0.000829743	0.999338	1559
rs1029699	14	NPC2	74941493	0.999832	0.202822	0.671868	1.48789	-0.000829743	0.999338	1559
rs429358	19	TOMM40	45411941
