# Supplementary material for: Validation of a priori candidate Alzheimer’s disease SNPs with brain amyloid-beta deposition
Source: Sci Rep. 2019 Nov 19;9:17069. doi: 10.1038/s41598-019-53604-5 (PMC6863876; doi:10.1038/s41598-019-53604-5)
Supplement: Supplementary file 2 — Supplementary Table 2 [file 41598_2019_53604_MOESM2_ESM.xlsx]

## Sheet: Sheet1
Chromosome	1	1	1	1	1	1	1	1	1	1	1	1	1	1	1	1	1	1	1	1	1	1	1	1	1	1	1	1	1	1	1	1	1	1	1	1	1	1	1	1	1	1	1	1	1	1	1	1	1
Position	11181327	11181985	11190646	11191232	11205058	11255238	11288758	11301714	11325521	11326788	11843167	11846252	11847436	11850365	11850927	11851319	11852300	11854476	11854671	11854896	11855072	11856378	11857788	11857951	11862214	11864586	11867180	53712727	53716416	53732138	53792651	55030366	56497149	56963026	56974091	56993415	56997782	57007539	57025764	57036357	57044331	57054701	101181342	101181576	101184584	101187219	101188192	101194205	101195659
GENE	FRAP1	FRAP1	FRAP1	FRAP1	FRAP1	FRAP1	FRAP1	FRAP1	FRAP1	FRAP1	MTHFR	MTHFR	MTHFR	MTHFR	MTHFR	MTHFR	MTHFR	MTHFR	MTHFR	MTHFR	MTHFR	MTHFR	MTHFR	MTHFR	MTHFR	MTHFR	MTHFR	LRP8	LRP8	LRP8	LRP8	PCSK9	PPAP2B	PPAP2B	PPAP2B	PPAP2B	PPAP2B	PPAP2B	PPAP2B	PPAP2B	PPAP2B		VCAM1	VCAM1	VCAM1	VCAM1	VCAM1	VCAM1	VCAM1
SNP	rs11121691	rs41274510	rs2275527	rs12732063	rs1057079	rs28991014	rs1064261	rs1135172	rs6540965	rs1074078	rs4845882	rs4846048	rs2184226	rs4846049	rs2274976	rs2274974	rs1476413	rs1801131	rs12121543	rs2066462	rs2066467	rs1801133	rs17421511	rs4846052	rs9651118	rs3753584	rs7555034	rs5174	rs3737983	rs17108177	rs3820198	rs11206510	rs17114036	rs11206831	rs1319274	rs1759752	rs1930762	rs1930760	rs1777284	rs12566304	rs914830	rs12136817	rs12240047	rs4584412	rs3170794	rs3176860	rs3176863	rs3176867	rs3917012
[truncated: 2,100 more columns]

## Sheet: Sheet2
Chromosome	Position	GENE	SNP
1	11181327	FRAP1	rs11121691
1	11181985	FRAP1	rs41274510
1	11190646	FRAP1	rs2275527
1	11191232	FRAP1	rs12732063
1	11205058	FRAP1	rs1057079
1	11255238	FRAP1	rs28991014
1	11288758	FRAP1	rs1064261
1	11301714	FRAP1	rs1135172
1	11325521	FRAP1	rs6540965
1	11326788	FRAP1	rs1074078
1	11843167	MTHFR	rs4845882
1	11846252	MTHFR	rs4846048
1	11847436	MTHFR	rs2184226
1	11850365	MTHFR	rs4846049
1	11850927	MTHFR	rs2274976
1	11851319	MTHFR	rs2274974
1	11852300	MTHFR	rs1476413
1	11854476	MTHFR	rs1801131
1	11854671	MTHFR	rs12121543
1	11854896	MTHFR	rs2066462
1	11855072	MTHFR	rs2066467
1	11856378	MTHFR	rs1801133
1	11857788	MTHFR	rs17421511
1	11857951	MTHFR	rs4846052
1	11862214	MTHFR	rs9651118
1	11864586	MTHFR	rs3753584
1	11867180	MTHFR	rs7555034
1	53712727	LRP8	rs5174
1	53716416	LRP8	rs3737983
1	53732138	LRP8	rs17108177
1	53792651	LRP8	rs3820198
1	55030366	PCSK9	rs11206510
1	56497149	PPAP2B	rs17114036
1	56963026	PPAP2B	rs11206831
1	56974091	PPAP2B	rs1319274
1	56993415	PPAP2B	rs1759752
1	56997782	PPAP2B	rs1930762
1	57007539	PPAP2B	rs1930760
1	57025764	PPAP2B	rs1777284
1	57036357	PPAP2B	rs12566304
1	57044331	PPAP2B	rs914830
1	57054701		rs12136817
1	101181342	VCAM1	rs12240047
1	101181576	VCAM1	rs4584412
1	101184584	VCAM1	rs3170794
1	101187219	VCAM1	rs3176860
1	101188192	VCAM1	rs3176863
1	101194205	VCAM1	rs3176867
1	101195659	VCAM1	rs3917012
1	101198708	VCAM1	rs3181088
1	101199886	VCAM1	rs3176874
1	101199979	VCAM1	rs3176875
1	101202256	VCAM1	rs3819950
1	101202354	VCAM1	rs3917019
1	101203395	VCAM1	rs3176877
1	101203698	VCAM1	rs3176878
1	101203827	VCAM1	rs3176879
1	101204495	VCAM1	rs3783621
1	101204644	VCAM1	rs3181092
1	101204728	VCAM1	rs3181093
1	109279544	PSRC1;CELSR2	rs599839
1	115286692	NGF	rs6330
1	115287322	NGF	rs6328
1	115295088	NGF	rs2239622
1	115314630	NGF	rs12145726
1	115330426	NGF	rs10776799
1	115332310	NGF	rs4320778
1	115335621	NGF	rs6673867
1	115337511	NGF	rs17540656
1	115339882	NGF	rs3811014
1	115340582	NGF	rs4418592
1	119952776	HSD3B2	rs12141041
1	119955474	HSD3B2	rs12735092
1	119956344	HSD3B2	rs4659174
1	119958011	HSD3B2	rs6208
1	119958862	HSD3B2	rs2854961
1	119960008	HSD3B2	rs12411080
1	119960376	HSD3B2	rs12411115
1	119963454	HSD3B2	rs3765948
1	119965519	HSD3B2	rs1819698
1	119969443	HSD3B2	rs12022215
1	120046486	HSD3B1	rs4659007
1	120050463	HSD3B1	rs2236780
1	120051446	HSD3B1	rs3765945
1	120054775	HSD3B1	rs6428830
1	120057158	HSD3B1	rs6203
1	120057982	HSD3B1	rs10754400
1	150937329	CERS2	rs4451553
1	150941381	CERS2	rs752376
1	150945607	CERS2	rs267736
1	150951477		rs267734
1	150951857		rs3754211
1	154538205	CHRNB2	rs4845652
1	154544651	CHRNB2	rs4845378
1	154548721	CHRNB2	rs2072660
1	154551032	CHRNB2	rs3811450
1	156106185	LMNA	rs505058
1	156815825	SH2D2A;NTRK1	rs1800601
1	156828169	NTRK1	rs1888861
1	156834329	INSRR;NTRK1	rs1998977
1	156835189	INSRR;NTRK1	rs6674412
1	156839414	NTRK1;INSRR	rs4661229
1	156843858	INSRR;NTRK1	rs10908521
1	156848855	INSRR;NTRK1	rs11590051
1	156859794	INSRR;NTRK1	rs3753213
1	156868349	INSRR;NTRK1	rs1800879
1	156876441	NTRK1	rs6334
1	156879126	NTRK1	rs6336
1	156879154	NTRK1	rs6339
1	156879203	NTRK1	rs6337
1	162748025	HSD17B7	rs1780007
1	162770647	HSD17B7	rs11589262
1	162772985	HSD17B7	rs10917597
1	162781787	HSD17B7	rs2805053
1	162793865	HSD17B7	rs1510324
1	193625233		rs6678275
1	193656103		rs6678275
1	206939904	IL10	rs3024505
1	206946407	IL10	rs1800872
1	206946634	IL10	rs1800871
1	206946897	IL10	rs1800896
1	206947167	IL10	rs1800893
1	206949365	IL10	rs1800890
1	207653395	CR2	rs6540433
1	207666061	CR1	rs4618971
1	207666308	CR1	rs1410408
1	207668235	CR1	rs11117913
1	207669030	CR1	rs12133621
1	207692049	CR1	rs6656401
1	207772154	CR1	rs12141045
1	207782931	CR1	rs6691117
1	207784968	CR1	rs3818361
1	207786289	CR1	rs6701713
1	207804141	CR1	rs1408077
1	207808450	CR1	rs17048254
1	207814451	CR1	rs10779339
1	207820612	CR1	rs12080578
1	207823161	CR1	rs1323720
1	209852076	G0S2,HSD11B1	rs11576775
1	209861525	HSD11B1	rs760951
1	209870916	HSD11B1,HSD11B1	rs4844880
1	209875254	HSD11B1,HSD11B1	rs846910
1	209875515	HSD11B1,HSD11B1	rs3753519
1	209876251	HSD11B1,HSD11B1	rs846911
1	209877570	HSD11B1,HSD11B1	rs860185
1	209881373	HSD11B1,HSD11B1	rs11807619
1	209882015	HSD11B1,HSD11B1	rs2282738
1	209894661	HSD11B1,HSD11B1	rs1000283
1	209906675	HSD11B1,HSD11B1	rs12059226
1	209909385	HSD11B1,HSD11B1	rs2064148
1	211574776	SLC30A1	rs7519865
1	211577718	SLC30A1	rs2278651
1	211580676	SLC30A1	rs12143491
1	222650187	MIA3	rs17465637
1	237048500	MTR	rs1805087
2	25452906	DNMT3A	rs2164411
2	25455389	DNMT3A	rs752208
2	25458546	DNMT3A	rs2304429
2	25463483	DNMT3A	rs2289195
2	25465720	DNMT3A	rs13002567
2	25466888	DNMT3A	rs2289093
2	25469502	DNMT3A	rs2276598
2	25469913	DNMT3A	rs2276599
2	25472784	DNMT3A	rs11681447
2	25485735	DNMT3A	rs11887120
2	25487658	DNMT3A	rs6546045
2	25489132	DNMT3A	rs11683424
2	25491056	DNMT3A	rs7583409
2	25493187	DNMT3A	rs7605753
2	25496840	DNMT3A	rs13427202
2	25510276	DNMT3A	rs11677670
2	25518862	DNMT3A	rs7587636
2	25524944	DNMT3A	rs7581217
2	25529624	DNMT3A	rs749131
2	25532969	DNMT3A	rs13036246
2	25535543	DNMT3A	rs34048824
2	25539357	DNMT3A	rs6722613
2	25548550	DNMT3A	rs10204946
2	25548902	DNMT3A	rs7575625
2	25550995	DNMT3A	rs12987326
2	25551130	DNMT3A	rs17745484
2	25552792	DNMT3A	rs12329362
2	25559934	DNMT3A	rs12995968
2	25565907	DNMT3A	rs1550117
2	25568821	DNMT3A	rs7560488
2	25574264	DNMT3A	rs13386331
2	27256512	SLC30A3	rs146572471
2	27256635	SLC30A3	rs73924411
2	27260233	SLC30A3	rs11126936
2	27265564	DNAJC5G;SLC30A3	rs6547521
2	27274681	SLC30A3	rs72817537
2	27274681	SLC30A3	rs72817537
2	27275976	SLC30A3	rs72817538
2	27276169	SLC30A3	rs62130707
2	27276169	SLC30A3	rs62130707
2	31748207	SRD5A2	rs1884722
2	31757555	SRD5A2	rs7571644
2	31765556	SRD5A2	rs4952220
2	31767131	SRD5A2	rs4952197
2	31779404	SRD5A2	rs2268794
2	31782280	SRD5A2	rs2268796
2	31788989	SRD5A2	rs2208532
2	31803403	SRD5A2	rs2754530
2	31803939	SRD5A2	rs765138
2	31805706	SRD5A2	rs523349
2	31806031	SRD5A2	rs632148
2	31808300	SRD5A2	rs3754838
2	68405545	PPP3R1	rs28694054
2	68409037	PPP3R1	rs1868402
2	68411414	PPP3R1	rs6546358
2	68413348	PPP3R1	rs12994570
2	68415767	PPP3R1	rs11692815
2	68418293	PPP3R1	rs13385252
2	68446669	PPP3R1	rs13028330
2	68470425	PPP3R1	rs12465425
2	68477948	PPP3R1	rs2029091
2	68481719	PPP3R1	rs12329083
2	68483396	PPP3R1	rs7593613
2	68487109	PPP3R1	rs7569914
2	68489667	PPP3R1	rs6546366
2	113537223	IL1A	rs17561
2	113542960	IL1A	rs1800587
2	113590390	IL1B	rs1143634
2	113594871	IL1B	rs3087258
2	127804699	BIN1	rs12476339
2	127814835	BIN1	rs3754617
2	127816424	BIN1	rs2276582
2	127826533	BIN1	rs1060743
2	127828941	BIN1	rs3820757
2	127830299	BIN1	rs753431
2	127839434	BIN1	rs4663093
2	127839781	BIN1	rs10194375
2	127841769	BIN1	rs10200967
2	127841930	BIN1	rs17014923
2	127844735	BIN1	rs6709337
2	127851697	BIN1	rs11678252
2	127859418	BIN1	rs873270
2	127873035	BIN1	rs4663098
2	127887985	BIN1	rs12989701
2	127888121	BIN1	rs11685593
2	127889637	BIN1	rs7561528
2	127892810	BIN1	rs6733839
2	127894615	BIN1	rs744373
2	149400938	EPC2	rs7570820
2	149408239	EPC2	rs16829119
2	149423647	EPC2	rs10497039
2	149438211	EPC2	rs6759083
2	149452801	EPC2	rs10183992
2	149454809	EPC2	rs17725793
2	149493222	EPC2	rs13030896
2	149520186	EPC2	rs12622667
2	149550098	EPC2	rs16829278
2	149557860	EPC2	rs2121433
2	149558625	EPC2	rs1374441
2	149568396	EPC2	rs4499362
2	149568729	EPC2	rs10171238
2	149573090	EPC2	rs1446842
2	168677182	CERS6	rs13000567
2	169308231		rs1453405
2	169323540	CERS6	rs1453406
2	169396495	CERS6	rs13432708
2	169401278	CERS6	rs11695350
2	169418646	CERS6	rs17203177
2	169498189	CERS6	rs4668086
2	169537411	CERS6	rs7601307
2	169546569	CERS6	rs2161977
2	169554005	CERS6	rs11900907
2	169580370	CERS6	rs12478004
2	169610232	CERS6	rs3845724
2	169636651	CERS6-AS1	rs1402840
2	170010985	LRP2	rs2075252
2	170219881	LRP2	rs3755166
2	202881162	ICA1L;WDR12	rs6725887
2	217487622	IGFBP2	rs4674101
2	217493755	IGFBP2	rs1525608
2	217498839	IGFBP2	rs3770473
2	217500819	IGFBP2	rs9341105
2	217504112	IGFBP2	rs2372848
2	217505337	IGFBP2	rs7603372
2	217506265	IGFBP2	rs9341130
2	217507926	IGFBP2	rs9341134
2	217511100	IGFBP2	rs9341145
2	217514772	IGFBP2	rs9288521
2	217521648	IGFBP2	rs9341191
2	217524986	IGFBP2	rs2270360
2	217525243	IGFBP2	rs9341201
2	217527963	IGFBP2	rs9288522
2	217528609	IGFBP2	rs9341218
2	217528816	IGFBP2	rs34596016
2	217529631	IGFBP2	rs9341227
2	217530943	IGFBP2	rs9341235
2	221720088	prox EPHA4	rs10932886
2	223288369	SGPP2	rs6758392
2	223293168	SGPP2	rs10932954
2	223317212	SGPP2	rs12613007
2	223324589	SGPP2	rs6761317
2	223335075	SGPP2	rs11676701
2	223339154	SGPP2	rs10208082
2	223339582	SGPP2	rs735678
2	223384515	SGPP2	rs6740937
2	223388169	SGPP2	rs17563935
2	223427854		rs1347630
2	233159830	INPP5D	rs35349669
3	12329195	PPARG	rs2920502
3	12334416	PPARG	rs2972164
3	12334991	PPARG	rs2960422
3	12335081	PPARG	rs2920505
3	12338849	PPARG	rs4684846
3	12344636	PPARG	rs11128597
3	12346962	PPARG	rs10510412
3	12370737	PPARG	rs17793951
3	12376745	PPARG	rs17036314
3	12381410	PPARG	rs11128602
3	12392296	PPARG	rs12486170
3	12393125	PPARG	rs1801282
3	12400963	PPARG	rs9829551
3	12407366	PPARG	rs6766920
3	12414420	PPARG	rs6809832
3	12418612	PPARG	rs2028759
3	12421089	PPARG	rs28763893
3	12421238	PPARG	rs1805192
3	12429468	PPARG	rs2938395
3	12434608	PPARG	rs2938392
3	12442731	PPARG	rs2959273
3	12447153	PPARG	rs1151999
3	12450354	PPARG	rs709149
3	12456834	PPARG	rs709154
3	12466214	PPARG	rs1175542
3	12470239	PPARG	rs1797912
3	12475557	PPARG	rs3856806
3	12475994	PPARG	rs4135300
3	12481203	PPARG	rs709159
3	12487047	PPARG	rs1152006
3	45918587	FYCO1	rs1047444
3	45918928	FYCO1	rs1994491
3	45919154	FYCO1	rs1994492
3	45919208	FYCO1	rs1994493
3	45919359	FYCO1	rs3796373
3	45921111	FYCO1	rs75928798
3	45921260	FYCO1	rs7652331
3	45925417	FYCO1	rs9860832
3	45939181	FYCO1;CXCR6	rs17078449
3	45942162	FYCO1;CXCR6	rs3774639
3	45946488	FYCO1;CXCR6	rs2234355
3	45948027	FYCO1;CXCR6	rs17078463
3	45955269	CXCR6;FYCO1	rs1463680
3	45955351	FYCO1	rs376093611
3	45958545	FYCO1	rs375376263
3	45959490	FYCO1	rs141449193
3	45962243	FYCO1	rs41289620
3	45962244	FYCO1	rs141443199
3	45962250	FYCO1	rs138239824
3	45962270	FYCO1	rs140583835
3	45963986	FYCO1	rs1545985
3	45964390	FYCO1	rs148445016
3	45965996	FYCO1	rs13078739
3	45966210	FYCO1	rs1994490
3	45966310	FYCO1	rs146592828
3	45966331	FYCO1	rs13079478
3	45966333	FYCO1	rs13059238
3	45966354	FYCO1	rs34801630
3	45966477	FYCO1	rs150498691
3	45966595	FYCO1	rs13079869
3	45967298	FYCO1	rs3796375
3	45967995	FYCO1	rs33910087
3	45968192	FYCO1	rs3733101
3	45984449	FYCO1	rs6802312
3	45991355	FYCO1	rs1873001
3	45992594	FYCO1	rs3947589
3	45995913	FYCO1	rs2276856
3	45998775	FYCO1	rs7643426
3	46394419	CCR2	rs3918358
3	46396938	CCR2	rs3092963
3	46399208	CCR2	rs1799864
3	46402018	CCR2	rs743660
3	133462497	TF	rs4640562
3	133463195	TF	rs8177177
3	133464618	TF	rs8177185
3	133465283	TF	rs1130459
3	133466155	TF	rs1800277
3	133466374	TF	rs4428180
3	133466588	TF	rs12493168
3	133467377	TF	rs8177318
3	133467696	TF	rs8177190
3	133468139	TF	rs8177191
3	133472227	TF	rs8177213
3	133474003	TF	rs8177224
3	133475563	TF	rs4241357
3	133475722	TF	rs1799852
3	133475812	TF	rs1799899
3	133476083	TF	rs8177235
3	133479200	TF	rs2718796
3	133484188	TF	rs1358024
3	133484712	TF	rs1525892
3	133484830	TF	rs8177277
3	133485454	TF	rs2692695
3	133485830	TF	rs2715632
3	133492471	TF	rs9824452
3	133494354	TF	rs1049296
3	138401110	MRAS	rs2306374
3	148896430	CP	rs16861582
3	148896541	CP	rs1523514
3	148904434	CP	rs1053709
3	148916235	CP	rs701753
3	148939861	CP	rs17838831
3	154796197	MME	rs55705607
3	154796390	MME	rs3773906
3	154796689	MME	rs1836912
3	154801365	MME	rs989692
3	154827787	MME	rs1025192
3	154858685	MME	rs2016848
3	154898407	MME	rs701109
3	166296681	BCHE	rs509208
3	189343424	prox TP63	rs7610017
3	195777211	TFRC	rs17788379
3	195789915	TFRC	rs926149
3	195800811	TFRC	rs3817672
3	195804763	TFRC	rs4927868
3	195815594	TFRC	rs12632706
4	11628425		rs6448799
4	11630049	-	rs6448799
4	23794252	PPARGC1A	rs2279525
4	23795064	PPARGC1A	rs3774923
4	23798818	PPARGC1A	rs768695
4	23802836	PPARGC1A	rs12506291
4	23806778	PPARGC1A	rs1873532
4	23810647	PPARGC1A	rs3774921
4	23815522	PPARGC1A	rs3755863
4	23815662	PPARGC1A	rs8192678
4	23815793	PPARGC1A	rs35437002
4	23815924	PPARGC1A	rs2970847
4	23817027	PPARGC1A	rs2970848
4	23821523	PPARGC1A	rs2970852
4	23825346	PPARGC1A	rs59902930
4	23830238	PPARGC1A	rs2290604
4	23834876	PPARGC1A	rs4619879
4	23836400	PPARGC1A	rs4697046
4	23840088	PPARGC1A	rs10938964
4	23844330	PPARGC1A	rs59114570
4	23849467	PPARGC1A	rs60919668
4	23853011	PPARGC1A	rs7665116
4	23856492	PPARGC1A	rs7672915
4	23862933	PPARGC1A	rs11724368
4	23866016	PPARGC1A	rs7656250
4	23869454	PPARGC1A	rs7677000
4	23874981	PPARGC1A	rs13131226
4	23880515	PPARGC1A	rs13117172
4	23885568	PPARGC1A	rs12500214
4	23890782	PPARGC1A	rs3774902
4	23892873	PPARGC1A	rs7695542
4	23893369	PPARGC1A	rs2970869
4	56930934	REST	rs2227902
4	74598809	IL8	rs4694636
4	74600211	IL8	rs11730667
4	74605532	IL8	rs2227532
4	74606024	IL8	rs4073
4	74607910	IL8	rs2227543
4	74612834	IL8	rs4694637
4	74617282	IL8	rs1951242
4	156128049	NPY2R	rs4333136
4	156129182	NPY2R	rs6857715
4	156129557	NPY2R	rs2234759
4	156130948	NPY2R	rs17376826
4	156132216	NPY2R	rs10461238
4	156133712	NPY2R	rs1574175
4	156135676	NPY2R	rs1047214
4	156136027	NPY2R	rs2880415
4	156138372	NPY2R	rs17304901
4	156140065	NPY2R	rs9990860
4	157217098		rs114919177
4	157356530	GRIA2	rs79712015
4	164242092	NPY1R	rs1574637
4	164243380	NPY1R	rs6832644
4	164245053	NPY1R	rs4057797
4	164245854	NPY1R	rs10033119
4	164246489	NPY1R	rs5578
4	164249485	NPY1R	rs4691075
4	164250797	NPY1R	rs7687423
4	164252812	NPY1R	rs11100489
4	164254333	NPY1R	rs12507653
4	164254422	NPY1R	rs4518200
4	164255429	NPY1R	rs6536720
4	164256121	NPY1R	rs11947842
4	164256735	NPY1R	rs6837793
4	164263801	NPY5R	rs9996227
4	164264776	NPY5R	rs4314240
4	164266759	NPY5R	rs11100493
4	164267129	NPY5R	rs4632602
4	164267923	NPY5R	rs11724320
4	164268028	NPY5R	rs12501691
4	164268914	NPY5R	rs7678265
4	164269234	NPY5R	rs7679206
4	164270253	NPY5R	rs11100494
4	164276897	NPY5R	rs6536721
4	164277286	NPY5R	rs6855402
4	164277687	NPY5R	rs13126583
5	6629930	SRD5A1	rs518673
5	6632320	SRD5A1	rs8192120
5	6637380	SRD5A1	rs531241
5	6643847	SRD5A1	rs166050
5	6643886	SRD5A1	rs4702379
5	6657494	SRD5A1	rs11738248
5	6657808	SRD5A1	rs248803
5	6666922	SRD5A1	rs3797179
5	6667084	SRD5A1	rs3797177
5	6669762	SRD5A1	rs39848
5	7870973	MTRR	rs1801394
5	54715801	SKIV2L2	rs230758
5	54718022	SKIV2L2	rs230755
5	54718618	SKIV2L2	rs230753
5	54742941	PPAP2A	rs3804264
5	54750483	PPAP2A	rs3804267
5	54769420	PPAP2A	rs11747553
5	54774169	PPAP2A	rs10066754
5	54790559	PPAP2A	rs10079783
5	54834537		rs10041669
5	54843488		rs12521812
5	77886831		rs10514128
5	78378410	BHMT2	rs526264
5	78381689	BHMT2	rs625879
5	78400908	BHMT1	rs7356530
5	78421959	BHMT1	rs3733890
5	88927603	MEF2C	rs190982
5	168418786	KIBRA; WWC1	rs17070145
5	179823130	SQSTM1	rs7711505
5	179825537	SQSTM1	rs3734007
5	179833009	C5orf45;SQSTM1	rs2241349
5	179833153	C5orf45;SQSTM1	rs4935
5	179833213	C5orf45;SQSTM1	rs4797
5	179833528	SQSTM1;C5orf45	rs155788
5	179837731	C5orf45;SQSTM1	rs10277
5	179837915	SQSTM1;C5orf45	rs1065154
6	11191434	NEDD9	rs34044517
6	11334654	NEDD9	rs760678
6	11335478	NEDD9	rs6940151
6	11339769	NEDD9	rs2064112
6	11346572	NEDD9	rs2179179
6	11350265	NEDD9	rs2950
6	11352094	NEDD9	rs6905278
6	11355374	NEDD9	rs3823017
6	11774350	ADTRP	rs6903956
6	12927312	PHACTR1	rs12526453
6	26091179	HFE	rs1799945
6	26091185	HFE	rs1800730
6	26093141	HFE	rs1800562
6	28227633	PGBD1	rs9461446
6	28242794	PGBD1	rs1419183
6	28250236	PGBD1	rs1150724
6	28250913	PGBD1	rs2142731
6	28257377	PGBD1	rs13211507
6	28263721	PGBD1	rs9461448
6	28264681	PGBD1	rs3800324
6	28268497	PGBD1	rs2281043
6	28269663	PGBD1	rs1997660
6	28290714	PGBD1	rs742107
6	30626617	PPP1R10;ATAT1;MRPS18B	rs2517565
6	30628358	MRPS18B;ATAT1	rs6904236
6	30628719	ATAT1	rs6927727
6	30631925	MRPS18B;ATAT1	rs4713340
6	30633455	MRPS18B;ATAT1	rs12665339
6	30634044	MRPS18B;ATAT1	rs2394390
6	30640496	C6orf136;ATAT1	rs1079687
6	30641852	C6orf136;ATAT1	rs3094104
6	30642265	C6orf136;ATAT1	rs3132595
6	30643573	ATAT1;C6orf136;DHX16	rs9262132
6	30643899	ATAT1;C6orf136;DHX16	rs1140809
6	30651129	C6orf136;DHX16;ATAT1	rs9262135
6	31542335	TNF	rs4647198
6	31542482	TNF	rs1799724
6	31543031	TNF	rs1800629
6	31543101	TNF	rs361525
6	32005304	CYP21	rs4713496
6	32005892	CYP21	rs3130676
6	32007459	CYP21	rs12525076
6	32007587	CYP21	rs12530380
6	32009354	CYP21	rs6457476
6	32114316	CYP21A2	rs6464
6	32114865	CYP21A2	rs75730897
6	32115304	CYP21A2	rs1040310
6	32115828	CYP21A2	rs6472
6	32115844	CYP21A2	rs11970671
6	32116883	CYP21A2	rs61732563
6	35067023	ANKS1A	rs17609940
6	41154650	TREML2	rs9381040
6	41186912	TREML2	rs9381040
6	47445017	CD2AP	rs1004173
6	47452270	CD2AP	rs9296559
6	47453378	CD2AP	rs9349407
6	47469136	CD2AP	rs12523687
6	47494718	CD2AP	rs16876006
6	47504513	CD2AP	rs17289226
6	47538130	CD2AP	rs12200492
6	47548323	CD2AP	rs12203295
6	47549629	CD2AP	rs3818866
6	47556033	CD2AP	rs6936632
6	47562766	CD2AP	rs1485781
6	47599978	CD2AP	rs16876120
6	52049806	IL17A	rs17882215
6	52050353	IL17A	rs4711998
6	52050493	IL17A	rs8193036
6	52050786	IL17A	rs3819024
6	52051033	IL17A	rs2275913
6	52051274	IL17A	rs3819025
6	52051957	IL17A	rs10484879
6	52052018	IL17A	rs8193039
6	52054249	IL17A	rs7747909
6	52055335	IL17A	rs1974226
6	109752451	SMPD2	rs9398200
6	109758678	SMPD2	rs3757237
6	109762236	SMPD2	rs1048203
6	109762332	SMPD2	rs1048197
6	109762600	SMPD2	rs749621
6	109764404	SMPD2	rs1476386
6	109764535	SMPD2	rs1476387
6	109764535	SMPD2	rs1476387
6	109765818	SMPD2	rs2236582
6	109765818	MICAL1	rs2236582
6	109767803	SMPD2	rs9480959
6	109767930	SMPD2	rs9320288
6	109768295	SMPD2	rs910730
6	109768295	MICAL1	rs910730
6	109769020	SMPD2	rs735077
6	109769216	SMPD2	rs4946975
6	109770869	SMPD2	rs752261
6	109770999	SMPD2	rs752262
6	109770999	MICAL1	rs752262
6	109771955	SMPD2	rs7769789
6	109771955	MICAL1	rs7769789
6	133893387	TCF21	rs12190287
6	142377095	LOC645503	rs9484591
6	142380754	LOC645503	rs17071423
6	142384082	LOC645503	rs6907175
6	142389382	LOC645503	rs9376669
6	142390763	LOC645503	rs17071436
6	142395336	LOC645503	rs4457175
6	142396790	LOC645503	rs7453944
6	142399102	LOC645503	rs6926279
6	142402494	LOC645503	rs4495286
6	142405896	LOC645503	rs9496261
6	142410112	LOC645503	rs3811088
6	151197152	MTHFD1L	rs2073067
6	151198895	MTHFD1L	rs2073064
6	151199071	MTHFD1L	rs2073063
6	151206166	MTHFD1L	rs803424
6	151207078	MTHFD1L	rs11754661
6	151213211	MTHFD1L	rs17349743
6	151215594	MTHFD1L	rs803422
6	151252985	MTHFD1L	rs6922269
6	160540105	LPA	rs3798220
7	8838717	prox NXPH1	rs6463843
7	22765232	IL6	rs2069824
7	22765456	IL6	rs2069827
7	22766246	IL6	rs1800796
7	22766645	IL6	rs1800795
7	22767433	IL6	rs2069832
7	22767871	IL6	rs2069835
7	22768249	IL6	rs2066992
7	22768479	IL6	rs2069838
7	22768572	IL6	rs2069840
7	22768707	IL6	rs1554606
7	22769773	IL6	rs1548216
7	22772260	IL6	rs2069852
7	24321101	NPY	rs1073317
7	24321414	NPY	rs12700524
7	24321568	NPY	rs3905497
7	24322325	NPY	rs16149
7	24323410	NPY	rs16147
7	24324588	NPY	rs16143
7	24324670	NPY	rs16142
7	24324759	NPY	rs16141
7	24324879	NPY	rs16139
7	24325495	NPY	rs16138
7	24327677	NPY	rs3025118
7	24327920	NPY	rs16135
7	24329133	NPY	rs5574
7	24330191	NPY	rs6951110
7	24330765	NPY	rs16129
7	24331486	NPY	rs16475
7	24331814	NPY	rs2189495
7	24332135	NPY	rs16123
7	37801932		rs2718058
7	37841534	-	rs2718058
7	99620554	ZKSCAN1	rs6465762
7	99703958	AP4M1	rs2293479
7	100004446	ZCWPW1	rs1476679
7	100214015	TFR2	rs7786877
7	100219929	TFR2	rs10247962
7	100235970	TFR2	rs7385804
7	100406823	PILRA;ZCWPW1	rs1476679
7	107334513		rs2072064
7	107604100	BCAP29	rs10953541
7	125813200	POT1	rs4728029
7	130023656	ZC3HC1	rs11556924
7	143087432	EPHA1	rs34824368
7	143088531	EPHA1	rs1131883
7	143092269	EPHA1	rs34372369
7	143093307	EPHA1	rs7800937
7	143093824	EPHA1	rs2242601
7	143095153	EPHA1	rs11768549
7	143095378	EPHA1	rs3812407
7	143097320	EPHA1	rs7786333
7	143099107	EPHA1	rs7791765
7	143101736	EPHA1	rs11767492
7	143101984	EPHA1	rs4726618
7	143103217	EPHA1	rs4421280
7	143107588	EPHA1	rs12703526
7	143109139	EPHA1	rs11767557
7	143110762	EPHA1	rs11771145
8	17911822		rs543449
8	17912496		rs383855
8	17913970	ASAH1	rs7508
8	17917866	ASAH1	rs17515264
8	17918986	ASAH1	rs17515291
8	17922414	ASAH1	rs7830490
8	17930999	ASAH1	rs3753116
8	17931704	ASAH1	rs3753118
8	17934029	ASAH1	rs7462991
8	17935951	ASAH1	rs7460605
8	17936029	ASAH1	rs13282042
8	17940510		rs2213909
8	17943036		rs7387252
8	27195121	PTK2B	rs28834970
8	27337604	PTK2B	rs28834970
8	27444277	CLU	rs881146
8	27448729	CLU	rs7012010
8	27450073	CLU	rs17057438
8	27450535	CLU	rs10101779
8	27452847	CLU	rs17466684
8	27454575	CLU	rs10503814
8	27455114	CLU	rs9331942
8	27455442	CLU	rs3087554
8	27456253	CLU	rs2279590
8	27458294	CLU	rs9331930
8	27460185	CLU	rs7812347
8	27462481	CLU	rs7982
8	27463618	CLU	rs9331908
8	27464519	CLU	rs11136000
8	27466315	CLU	rs1532278
8	27467686	CLU	rs9331896
8	27468862	CLU	rs9331888
8	27470140	CLU	rs545243
8	27472749	CLU	rs10441615
8	27474202	CLU	rs9314349
8	27476174	CLU	rs4732731
8	27477019	CLU	rs569205
8	27479227	CLU	rs492638
8	95041772	NDUFAF6	rs7818382
8	96054000	C8orf38	rs7818382
8	143951849	CYP11B1	rs4736346
8	143952214	CYP11B1	rs10093618
8	143952700	CYP11B1	rs4736311
8	143953937	CYP11B1	rs4736312
8	143954223	CYP11B1	rs1134096
8	143954290	CYP11B1	rs1134095
8	143954769	CYP11B1	rs5017238
8	143955097	CYP11B1	rs1137486
8	143955657	CYP11B1	rs5297
8	143956247	CYP11B1	rs4310186
8	143956693	CYP11B1	rs4541
8	143957405	CYP11B1	rs6471570
8	143957979	CYP11B1	rs10956991
8	143959250	CYP11B1	rs7818826
8	143960167	CYP11B1	rs7833415
8	143960597	CYP11B1	rs5283
8	143961005	CYP11B1	rs6410
8	143961102	CYP11B1	rs4534
8	143961293	CYP11B1	rs5280
8	143967432	CYP11B1	rs4736349
8	143984880	CYP11B2	rs4736319
8	143993640	CYP11B2	rs6433
8	143994041	CYP11B2	rs4545
8	143994266	CYP11B2	rs61757294
8	143994806	CYP11B2	rs4544
8	143995743	CYP11B2	rs4543
8	143995761	CYP11B2	rs4536
8	143996539	CYP11B2	rs4539
8	143999172	CYP11B2	rs6438
8	143999600	CYP11B2	rs1799998
8	143999901	CYP11B2	rs11781082
9	6240084	IL33	rs7025417
9	6240324	IL33	rs10815393
9	6242950	IL33	rs4742170
9	6247430	IL33	rs7037276
9	6248035	IL33	rs11792633
9	6254208	IL33	rs7044343
9	6255152	IL33	rs1412420
9	6256292	IL33	rs1048274
9	6257367	IL33	rs12000491
9	6266440	IL33	rs2026991
9	22081398	CDKN2B-AS1	rs10116277
9	22083405	CDKN2B-AS1	rs1333040
9	22096056	CDKN2B-AS1	rs10757274
9	22098575	CDKN2B-AS1	rs4977574
9	22115027	CDKN2B-AS1	rs2383206
9	22115960	CDKN2B-AS1	rs2383207
9	32401610	ACO1	rs6476361
9	32409442	ACO1	rs10738886
9	32410850	ACO1	rs4442231
9	32412622	ACO1	rs4879584
9	32425898	ACO1	rs34319839
9	32425910	ACO1	rs3780473
9	32427406	ACO1	rs34630459
9	32448959	ACO1	rs55872609
9	32450043	ACO1	rs61261358
9	38151271		rs10973683
9	84667612	NTRK2	rs1212171
9	84667700	NTRK2	rs3758317
9	84668501	NTRK2	rs1187323
9	84719153	NTRK2	rs2579371
9	84725603	NTRK2	rs1209068
9	84727812	NTRK2	rs1047856
9	84745238	NTRK2	rs7048278
9	84794452	NTRK2	rs1899641
9	84800113	NTRK2	rs1187286
9	84804591	NTRK2	rs720141
9	84811058	NTRK2	rs1047896
9	84814375	NTRK2	rs1624327
9	84859505	NTRK2	rs7859023
9	84863220	NTRK2	rs7048015
9	84869698	NTRK2	rs4877289
9	84873803	NTRK2	rs3780634
9	84919243	NTRK2	rs1443445
9	84938648	NTRK2	rs6559838
9	84944879	NTRK2	rs3780645
9	84948647	NTRK2	rs2289656
9	84951478	NTRK2	rs1006446
9	84972867	NTRK2	rs4578034
9	85019390	NTRK2	rs729560
9	85024557	NTRK2	rs7864264
9	90145115	DAPK1	rs12378187
9	90155692	DAPk1	rs4877365
9	90192991	DAPK1	rs4878104
9	98996727	HSD17B3	rs2026003
9	98997810	HSD17B3	rs2066479
9	99006889	HSD17B3	rs913580
9	99013616	HSD17B3	rs8190541
9	99031628	HSD17B3	rs11788785
9	99038030	HSD17B3	rs2476927
9	99056209	HSD17B3	rs11788083
9	99061972	HSD17B3	rs2183009
9	99064296	HSD17B3	rs2066480
9	99064883	HSD17B3	rs8190478
9	99069230	HSD17B3	rs11788621
9	99069944	HSD17B3	rs4743713
9	114660452	UGCG	rs6477858
9	114662783	UGCG	rs12685024
9	114668639	UGCG	rs12554037
9	114672325	UGCG	rs10759516
9	114680171	UGCG	rs2166840
9	114681583	UGCG	rs4317651
9	114682337	UGCG	rs10759517
9	114684709	UGCG	rs1413220
9	114688103	UGCG	rs1813202
9	114690253	UGCG	rs7855347
9	114690253	UGCG	rs7855347
9	114690413	UGCG	rs3739701
9	114694486	UGCG	rs7850023
9	114694486	UGCG	rs7850023
9	114695826	UGCG	rs1045976
9	114699654	UGCG	rs7873908
9	133278724	ABO	rs579459
9	137139979	GRIN1	rs2301363
9	137155084	GRIN1	rs75845722
10	5136148	AKR1C3	rs1937845
10	5136499	AKR1C3	rs3763676
10	5138747	AKR1C3	rs11551177
10	5139685	AKR1C3	rs12387
10	5139815	AKR1C3	rs2245191
10	5141609	AKR1C3	rs34186955
10	5144037	AKR1C3	rs4881400
10	5144768	AKR1C3	rs62621365
10	5147909	AKR1C3	rs2275928
10	5149144	AKR1C3	rs4242785
10	5151310	AKR1C3	rs10904423
10	11678309		rs7920721
10	11720308	-	rs7920721
10	17180169	TRDMT1	rs6602178
10	17188184	TRDMT1	rs12770606
10	17188385	TRDMT1	rs2176286
10	17201247	TRDMT1	rs17140049
10	17203970	TRDMT1	rs2176285
10	17204187	TRDMT1	rs11254413
10	17210822	TRDMT1	rs17464824
10	17210881	TRDMT1	rs7096233
10	17211383	TRDMT1	rs7084476
10	17216419	TRDMT1	rs2273735
10	17217803	TRDMT1	rs2181043
10	17244253	TRDMT1	rs10795460
10	20380428	PLXDC2	rs10827963
10	20390641	PLXDC2	rs2358839
10	20440252	PLXDC2	rs4390249
10	20481262	PLXDC2	rs10827993
10	20491011	PLXDC2	rs11011862
10	20506418	PLXDC2	rs3817405
10	20534333	PLXDC2	rs2778979
10	30046193	KIAA1462	rs2505083
10	44280376		rs1746048
10	47076297	PPYR	rs1954433
10	47078032	PPYR	rs9423034
10	47082047	PPYR	rs7904975
10	47084828	PPYR	rs7914761
10	47085303	PPYR	rs4979664
10	47086302	PPYR	rs1573208
10	47087078	PPYR	rs2229967
10	47087371	PPYR	rs1048156
10	47087501	PPYR	rs3824733
10	47087830	PPYR	rs1129839
10	47090136	PPYR	rs1573209
10	50467126	SGMS1	rs6481273
10	52002800	ASAH2	rs1436216
10	52005293	ASAH2	rs7077415
10	52006771	ASAH2	rs2043618
10	52007969	ASAH2	rs2813305
10	52008140	ASAH2	rs7071083
10	52008748	ASAH2	rs2196463
10	52009648	ASAH2	rs1898198
10	52020743		rs11813798
10	52026161		rs2574946
10	52045632	SGMS1	rs1008716
10	52045632		rs1008716
10	52046848	SGMS1	rs6481166
10	52052292	SGMS1	rs1369861
10	52052292		rs1369861
10	52065890	SGMS1	rs14327
10	52068751	SGMS1	rs2842085
10	52070824	SGMS1	rs2304443
10	52070824	SGMS1	rs2304443
10	52070947	SGMS1	rs2251601
10	52073479	SGMS1	rs4935605
10	52083060	SGMS1	rs2842096
10	52086939	SGMS1	rs2246994
10	52088004	SGMS1	rs12358176
10	52093995	SGMS1	rs1344848
10	52099505	SGMS1	rs7905772
10	52099505	SGMS1	rs7905772
10	52103707	SGMS1	rs10763354
10	52108830	SGMS1	rs7070574
10	52108830	SGMS1	rs7070574
10	52112030	SGMS1	rs7069860
10	52112030	SGMS1	rs7069860
10	52119046	SGMS1	rs2688884
10	52119046	SGMS1	rs2688884
10	52120612	SGMS1	rs1436206
10	52131993	SGMS1	rs2255849
10	52131993	SGMS1	rs2255849
10	52133594	SGMS1	rs920136
10	52133594	SGMS1	rs920136
10	52135215	SGMS1	rs2842110
10	52135215	SGMS1	rs2842110
10	52154517	SGMS1	rs956794
10	52160862	SGMS1	rs10825903
10	52187304	SGMS1	rs1203375
10	52188013	SGMS1	rs11005626
10	52193333	SGMS1	rs3739990
10	52196945	SGMS1	rs1203410
10	52198016	SGMS1	rs1203406
10	52226886	SGMS1	rs6481273
10	52262468	SGMS1	rs10826118
10	52265265	SGMS1	rs7920818
10	52267394	SGMS1	rs927047
10	52269914	SGMS1	rs2064760
10	52269914	SGMS1	rs2064760
10	52279428	SGMS1	rs7904833
10	52279428	SGMS1	rs7904833
10	52279502	SGMS1	rs2983348
10	52285511	SGMS1	rs3011777
10	52301422	SGMS1	rs2983357
10	52306053	SGMS1	rs2983360
10	52315428	SGMS1	rs4935174
10	52315912	SGMS1	rs11006119
10	52322047	SGMS1	rs11006141
10	52327409	SGMS1	rs2983363
10	52327409	SGMS1	rs2983363
10	52331281	SGMS1	rs2208036
10	52337406	SGMS1	rs7072826
10	52338100	SGMS1	rs10508930
10	52341930	SGMS1	rs10763566
10	52345974	SGMS1	rs2983364
10	52348894	SGMS1	rs3011710
10	52348894	SGMS1	rs3011710
10	52350006	SGMS1	rs11006229
10	52351438	SGMS1	rs7075104
10	52358285	SGMS1	rs4935734
10	52358285	SGMS1	rs4935734
10	52359689	SGMS1	rs17581567
10	52360372	SGMS1	rs7903649
10	52360613	SGMS1	rs17581623
10	52373976	SGMS1	rs12358866
10	52385547	SGMS1	rs11006358
10	52385954	SGMS1	rs12571898
10	52388236	SGMS1	rs4475874
10	52390506	SGMS1	rs11006369
10	52390836	SGMS1	rs7904101
10	52393270	SGMS1	rs7093195
10	52393399	SGMS1	rs10826273
10	52394773	SGMS1	rs7078586
10	52394773		rs7078586
10	60145342	TFAM	rs1937
10	60148692	TFAM	rs2306604
10	69643079	SIRT1	rs12778366
10	69643959	SIRT1	rs3740051
10	69649220	SIRT1	rs2236319
10	69666598	SIRT1	rs2273773
10	69668014	SIRT1	rs10997870
10	69674347	SIRT1	rs16924945
10	69679824	SIRT1	rs10997875
10	72563880	SGPL1	rs10823624
10	72565236	SGPL1	rs7093309
10	72566712	SGPL1	rs2630327
10	72574945	SGPL1	rs2688760
10	72574945	SGPL1	rs2688760
10	72592987	SGPL1	rs3781306
10	72593611	SGPL1	rs7083883
10	72593611	SGPL1	rs7083883
10	72602891	SGPL1	rs12763964
10	72604263	SGPL1	rs12770335
10	72614421	SGPL1	rs2171157
10	72616064	SGPL1	rs1997008
10	72616064	SGPL1	rs1997008
10	72617256	SGPL1	rs2297842
10	72623954	SGPL1	rs827251
10	72625741	SGPL1	rs10823631
10	72629567	SGPL1	rs827249
10	72631204	SGPL1	rs10509326
10	72631626	SGPL1	rs865832
10	72636450	SGPL1	rs923177
10	72636450	SGPL1	rs923177
10	72639621	SGPL1	rs877034
10	72639621	SGPL1	rs877034
10	72639800	SGPL1	rs2881
10	72642702	SGPL1	rs1767233
10	72646337	SGPL1	rs12218438
10	73566762	PSAP	rs1992823
10	73566762	CDH23	rs1992823
10	73573365	PSAP	rs2394840
10	73576307	PSAP	rs7869
10	73581560	PSAP	rs2070968
10	73584426	PSAP	rs1015193
10	73585526	PSAP	rs2593163
10	73586585	PSAP	rs2854992
10	73586585	PSAP	rs2854992
10	73589418	PSAP	rs10740391
10	73594499	PSAP	rs762571
10	73596364	PSAP	rs7905774
10	73596364	PSAP	rs7905774
10	73597352	PSAP	rs720295
10	73597960	PSAP	rs728289
10	73600155	PSAP	rs10762483
10	73605853	PSAP	rs2394844
10	73605853	PSAP	rs2394844
10	73605926	PSAP	rs2394845
10	73611916	PSAP	rs4747209
10	73617756	PSAP	rs12416292
10	73619428	PSAP	rs10762485
10	73623277	PSAP	rs7908969
10	73626223	PSAP	rs4747211
10	75197051	PPP3CB	rs12644
10	75204737	PPP3CB	rs35062653
10	75237966	PPP3CB	rs11000669
10	75249611	PPP3CB	rs7923276
10	75251319	PPP3CB	rs7917183
10	75256436	PPP3CB	rs7099753
10	75260183	PPP3CB	rs3793663
10	75261465	PPP3CB	rs7098409
10	88002865	GRID1	rs2492740
10	88029586	GRID1	rs1870167
10	88053082	GRID1	rs2814311
10	88068120	GRID1	rs1896527
10	88069416	GRID1	rs2217224
10	89243170	LIPA	rs1412444
10	90973492	CH25H-LIPA	rs13500
10	94199337	IDE-KIF11-HHEX	rs10882063
10	94209876	IDE-KIF11-HHEX	rs7910977
10	94211304	IDE-KIF11-HHEX	rs2251101
10	94214359	IDE-KIF11-HHEX	rs4646958
10	94214580	IDE-KIF11-HHEX	rs11187007
10	94222624	IDE-KIF11-HHEX	rs551266
10	94224165	IDE-KIF11-HHEX	rs1887922
10	94229912	IDE-KIF11-HHEX	rs4646957
10	94232247	IDE-KIF11-HHEX	rs2149632
10	94262359	IDE-KIF11-HHEX	rs11187033
10	94268334	IDE-KIF11-HHEX	rs1832196
10	94272864	IDE-KIF11-HHEX	rs11187040
10	94298331	IDE-KIF11-HHEX	rs1832197
10	94319992	IDE-KIF11-HHEX	rs1999763
10	94320139	IDE-KIF11-HHEX	rs1999764
10	94327156	IDE-KIF11-HHEX	rs7100623
10	94331341	IDE-KIF11-HHEX	rs2421945
10	94333827	IDE-KIF11-HHEX	rs4646954
10	94333955	IDE-KIF11-HHEX	rs4646953
10	94334778	IDE-KIF11-HHEX	rs3758505
10	94335799	IDE-KIF11-HHEX	rs7099761
10	94336963	IDE-KIF11-HHEX	rs11187076
10	94337891	IDE-KIF11-HHEX	rs7900584
10	94347830	IDE-KIF11-HHEX	rs6583826
10	94353278	IDE-KIF11-HHEX	rs12256435
10	94354204	IDE-KIF11-HHEX	rs3824735
10	94368588	IDE-KIF11-HHEX	rs10882088
10	94374377	IDE-KIF11-HHEX	rs10882091
10	94382950	IDE-KIF11-HHEX	rs7914814
10	94387334	IDE-KIF11-HHEX	rs1573051
10	94398118	IDE-KIF11-HHEX	rs6583830
10	94414263	IDE-KIF11-HHEX	rs7078243
10	94487801	IDE-KIF11-HHEX	rs1544210
10	101433392	ENTPD7	rs911541
10	102959339	CNNM2	rs12413409
10	104587362	CYP17A1	rs4919685
10	104591393	CYP17A1	rs17115100
10	104592249	CYP17A1	rs4919686
10	104592675	CYP17A1	rs3740397
10	104594507	CYP17A1	rs1004467
10	104595248	CYP17A1	rs4919687
10	104595420	CYP17A1	rs3781287
10	104595849	CYP17A1	rs3824755
10	104596396	CYP17A1	rs10786712
10	104596924	CYP17A1	rs6163
10	104597152	CYP17A1	rs743572
10	104597480	CYP17A1	rs2486758
10	104597718	CYP17A1	rs17115149
10	104604916	CYP17A1	rs11191416
10	105213765	CALHM1	rs11191692
10	105214932	CALHM1	rs729211
10	105218252	CALHM1	rs2986017
10	105218359	CALHM1	rs2986018
10	108389111	SORCS1	rs3802553
10	108407898	SORCS1	rs11192993
10	108482088	SORCS1	rs7893643
10	108512080	SORCS1	rs10736189
10	108553621	SORCS1	rs11193054
10	108659754	SORCS1	rs10884373
10	108758726	SORCS1	rs17277986
10	108862127	SORCS1	rs7907690
10	108914445	SORCS1	rs601883
10	108923118	SORCS1	rs600879
10	108923704	SORCS1	rs2993097
10	109201672	hCG2039140	rs1903908
10	112998590	TCF7L2	rs7903146
10	113049143	TCF7L2	rs12255372
10	114758349	TCF7L2	rs7903146
10	114808902	TCF7L2	rs12255372
11	214544	SIRT3	rs10081
11	217140	SIRT3	rs3825075
11	218613	SIRT3	rs3847648
11	219089	SIRT3	rs511744
11	221584	SIRT3	rs11246007
11	221824	SIRT3	rs4980335
11	223272	SIRT3	rs3782115
11	224088	SIRT3	rs551570
11	224393	SIRT3	rs1023430
11	224832	SIRT3	rs7934919
11	230368	SIRT3	rs536715
11	232598	SIRT3	rs4980329
11	233067	SIRT3	rs11246020
11	235619	SIRT3	rs1056098
11	236091	SIRT3	rs28365927
11	236871	SIRT3	rs2272563
11	27670910	BDNF	rs2203877
11	27677041	BDNF	rs7124442
11	27679732	BDNF	rs1048221
11	27679738	BDNF	rs1048220
11	27679916	BDNF	rs6265
11	27680107	BDNF	rs8192466
11	27681596	BDNF	rs11030102
11	27684517	BDNF	rs11030104
11	27694241	BDNF	rs2049045
11	27695464	BDNF	rs11030108
11	27695910	BDNF	rs10835210
11	27700125	BDNF	rs7103411
11	27700795	BDNF	rs7104207
11	27712381	BDNF	rs1013402
11	27714884	BDNF	rs7127507
11	27723775	BDNF	rs2049046
11	27726915	BDNF	rs2030324
11	27733858	BDNF	rs10767665
11	27736207	BDNF	rs11030121
11	27741092	BDNF	rs2883187
11	27744859	BDNF	rs12273363
11	27745764	BDNF	rs908867
11	27749725	BDNF	rs1491850
11	27750449	BDNF	rs727155
11	27750586	BDNF	rs2049048
11	27752763	BDNF	rs1491851
11	35964411	LDLRAD3	rs911992
11	35968743	LDLRAD3	rs10219322
11	35983221	LDLRAD3	rs11033346
11	35992770	LDLRAD3	rs11033348
11	36013229	LDLRAD3	rs2146359
11	36025118	LDLRAD3	rs262418
11	36028475	LDLRAD3	rs1322737
11	36033069	LDLRAD3	rs7947746
11	36044370	LDLRAD3	rs262430
11	36051537	LDLRAD3	rs262439
11	36056922	LDLRAD3	rs262453
11	36059983	LDLRAD3	rs262450
11	36066656	LDLRAD3	rs11033386
11	36077902	LDLRAD3	rs13377557
11	36089700	LDLRAD3	rs7124427
11	36090919	LDLRAD3	rs7952591
11	36103228	LDLRAD3	rs1138807
11	36103381	LDLRAD3	rs3740962
11	36103442	LDLRAD3	rs11033408
11	36104536	LDLRAD3	rs10836488
11	36111616	LDLRAD3	rs1917899
11	36117340	LDLRAD3	rs10836489
11	36121014	LDLRAD3	rs4756273
11	36125752	LDLRAD3	rs12283255
11	36130797	LDLRAD3	rs4756277
11	36139934	LDLRAD3	rs10501144
11	36146708	LDLRAD3	rs11033442
11	36153721	LDLRAD3	rs4450151
11	36155730	LDLRAD3	rs16928442
11	36163555	LDLRAD3	rs10768191
11	36177734	LDLRAD3	rs2422180
11	36182280	LDLRAD3	rs7951966
11	36185448	LDLRAD3	rs12417496
11	36190543	LDLRAD3	rs1014357
11	36202307	LDLRAD3	rs4755440
11	36205268	LDLRAD3	rs4756293
11	36206672	LDLRAD3	rs1358054
11	36218947	LDLRAD3	rs16928513
11	36226559	LDLRAD3	rs871429
11	36246782	LDLRAD3	rs11033504
11	36251046	LDLRAD3	rs4755444
11	36251811	LDLRAD3	rs11551023
11	36488997	TRAF6	rs1046864
11	36492236	TRAF6	rs5030472
11	36492695	TRAF6	rs16928973
11	36500710	TRAF6	rs5030445
11	36503953	TRAF6	rs5030498
11	36510938	TRAF6	rs5030416
11	47261260	ACP2	rs11988
11	47440758	PSMC3	rs2293579
11	47461783	RAPSN	rs7103648
11	59923508	NEAR MS4Ax	rs983392
11	59936757	MS4A6A	rs617135
11	59936979	MS4A6A	rs667897
11	59939307	MS4A6A	rs610932
11	59940599	MS4A6A	rs7232
11	59942757	MS4A6A	rs662196
11	59943109	MS4A6A	rs2278867
11	59945745	MS4A6A	rs12453
11	59947252	MS4A6A	rs583791
11	59948374	MS4A6A	rs17602572
11	59950417	MS4A6A	rs646924
11	59951433	MS4A6A	rs632185
11	59961144	MS4A4E	rs684977
11	59962166	MS4A4E	rs7926344
11	59971795	MS4A4E	rs670139
11	59975078	MS4A4E	rs7929589
11	59996968	MS4A4E	rs610352
11	59997296	MS4A4E	rs11230203
11	60006754	MS4A4E	rs650926
11	60013117	MS4A4E	rs7127662
11	60021289	MS4A4E	rs12292356
11	60023087	MS4A4E	rs1562990
11	60034429	MS4A4A	rs4938933
11	60037567	MS4A4A	rs10897020
11	60039058	MS4A4A	rs1117067
11	60042973	MS4A4A	rs11230228
11	60044880	MS4A4A	rs10897021
11	60047502	MS4A4A	rs3758866
11	60049407	MS4A4A	rs4939330
11	60050125	MS4A4A	rs10792260
11	60057715	MS4A4A	rs4939331
11	60059810	MS4A4A	rs10750931
11	60063596	MS4A4A	rs11230235
11	60070176	MS4A4A	rs6591561
11	60072784	MS4A4A	rs7126121
11	60079651	MS4A4A	rs10792263
11	61731727	FTH1	rs1801621
11	61731977	FTH1	rs17156609
11	61734028	FTH1	rs195154
11	61736411	FTH1	rs2073588
11	73684215	UCP2	rs655717
11	73684294	UCP2	rs11602906
11	73689104	UCP2	rs660339
11	73691774	UCP2	rs17132534
11	73694754	UCP2	rs659366
11	73710478	UCP3	rs7110607
11	73710886	UCP3	rs7930460
11	73711477	UCP3	rs15763
11	73713442	UCP3	rs1726745
11	73714339	UCP3	rs1626521
11	73715134	UCP3	rs1726743
11	73716277	UCP3	rs2734827
11	73716469	UCP3	rs3781907
11	73717074	UCP3	rs11235972
11	73718063	UCP3	rs8179180
11	73720165	UCP3	rs1800849
11	73722621	UCP3	rs826082
11	77930499	GAB2	rs901104
11	77936166	GAB2	rs1385600
11	77941076	GAB2	rs1007837
11	77963325	GAB2	rs2510056
11	77966034	GAB2	rs2510038
11	77975081	GAB2	rs2511175
11	77976208	GAB2	rs1981405
11	77990260	GAB2	rs4945261
11	77992967	GAB2	rs7101429
11	77996403	GAB2	rs10793294
11	78001248	GAB2	rs4291702
11	78045071	GAB2	rs7115850
11	78068039	GAB2	rs11601726
11	78091150	GAB2	rs2373115
11	78100244	GAB2	rs7117920
11	78137051	GAB2	rs34956708
11	78164984	GAB2	rs4945276
11	78169785	GAB2	rs7935180
11	78172115	GAB2	rs11822363
11	85652613	PICALM	rs597672
11	85652927	PICALM	rs2084077
11	85654587	PICALM	rs596864
11	85657901	PICALM	rs11234487
11	85659381	PICALM	rs681041
11	85665172	PICALM	rs1892943
11	85668163	PICALM	rs622110
11	85681389	PICALM	rs10501602
11	85681916	PICALM	rs10501603
11	85683554	PICALM	rs10501604
11	85686096	PICALM	rs532470
11	85688209	PICALM	rs713346
11	85690012	PICALM	rs7131120
11	85698207	PICALM	rs627818
11	85703974	PICALM	rs10792820
11	85716032	PICALM	rs680119
11	85729372	PICALM	rs642949
11	85751883	PICALM	rs664629
11	85757589	PICALM	rs677909
11	85772636	PICALM	rs11234532
11	85780582	PICALM	rs10898433
11	85782667	PICALM	rs636848
11	85783738	PICALM	rs621942
11	85786287	PICALM	rs17159904
11	85787824	PICALM	rs536841
11	85788351	PICALM	rs541458
11	85800279	PICALM	rs561655
11	85815030	PICALM	rs1237999
11	85820077	PICALM	rs543293
11	85858538	PICALM	rs7941541
11	85867875	NEAR PICALM	rs10792832
11	85868640	PICALM	rs3851179
11	103789839	PDGF	rs974819
11	116778201	ZNF259;BUD13	rs964184
11	121299288	SORL1	rs12576704
11	121321754	SORL1	rs4935774
11	121327859	SORL1	rs582446
11	121328954	SORL1	rs661057
11	121349111	SORL1	rs11218304
11	121367921	SORL1	rs668387
11	121371120	SORL1	rs689021
11	121380965	SORL1	rs641120
11	121389502	SORL1	rs4935775
11	121393226	SORL1	rs12285364
11	121406708	SORL1	rs11600231
11	121414476	SORL1	rs2276346
11	121415312	SORL1	rs10502262
11	121426207	SORL1	rs556349
11	121431354	SORL1	rs11218340
11	121435587	SORL1	rs11218343
11	121448090	SORL1	rs2070045
11	121448254	SORL1	rs3781835
11	121456962	SORL1	rs1699102
11	121475922	SORL1	rs3824968
11	121483401	SORL1	rs1010159
11	121489416	SORL1	rs1784933
11	121493001	SORL1	rs1614735
11	121501755	SORL1	rs1133174
11	121564878	SORL1	rs11218343
12	7169661	C1S	rs11064497
12	12268526	LRP6	rs7316466
12	12274935	LRP6	rs2284396
12	12284915	LRP6	rs1012672
12	12301898	LRP6	rs2302685
12	12323618	LRP6	rs7294695
12	12350113	LRP6	rs2417086
12	12405872	LRP6	rs7308022
12	13562374	GRIN2B	rs890
12	13564574	GRIN2B	rs1806201
12	13586619	GRIN2B	rs1805473
12	13620494	GRIN2B	rs10845815
12	13638764	GRIN2B	rs1805553
12	13788943	GRIN2B	rs7298328
12	13806507	GRIN2B	rs34487084
12	13846445	GRIN2B	rs12825107
12	13866223	GRIN2B	rs12818068
12	13878166	GRIN2B	rs7311764
12	13902726	GRIN2B	rs7303885
12	13964109	GRIN2B	rs57679712
12	13981909	GRIN2B	rs1019385
12	13981935	GRIN2B	rs111988772
12	13982130		rs3764028
12	25332955	SCARB1	rs10773111
12	43573874		rs7295246
12	43967677	NEAR ADAMTS20	rs7295246
12	50518926		rs7297421
12	50529736	CERS5	rs3741562
12	50543422	CERS5	rs10783336
12	50566658		rs7397849
12	51378408	SLC11A2	rs2630362
12	51381718	SLC11A2	rs224446
12	51381750	SLC11A2	rs2285230
12	51411353	SLC11A2	rs407135
12	51419621	SLC11A2	rs224575
12	51425352	SLC11A2	rs4471501
12	57535266	LRP1	rs1799986
12	57539082	LRP1	rs1800127
12	57541265	LRP1	rs2306692
12	57559809	LRP1	rs1800174
12	57567762	LRP1	rs1800194
12	57578288	LRP1	rs1800181
12	57585144	LRP1	rs1800139
12	57589659	LRP1	rs1800154
12	57591226	LRP1	rs1800165
12	57594955	LRP1	rs11172124
12	57595066	LRP1	rs9669595
12	57602815	LRP1	rs7956957
12	57604802	LRP1	rs1800164
12	111446804	SH2B3;ATXN2	rs3184504
13	33054056	KLOTHO	rs9527025
13	33584957	KL	rs211252
13	33587329	KL	rs397703
13	33587652	KL	rs398655
13	33588938	KL	rs2040414
13	33589326	KL	rs2040415
13	33590184	KL	rs1207568
13	33590971	KL	rs79554512
13	33592070	KL	rs562020
13	33592193	KL	rs495392
13	33592409	KL	rs385564
13	33592777	KL	rs575536
13	33593100	KL	rs576404
13	33594156	KL	rs499091
13	33596189	KL	rs211239
13	33598987	KL	rs526906
13	33599198	KL	rs525014
13	33609282	KL	rs9526983
13	33610151	KL	rs577912
13	33610711	KL	rs7982726
13	33613132	KL	rs685417
13	33615948	KL	rs1334928
13	33617174	KL	rs2320762
13	33622817	KL	rs657049
13	33623164	KL	rs2249358
13	33624889	KL	rs687045
13	33627760	KL	rs7323281
13	33628138	KL	rs9536314
13	33628239	KL	rs9527026
13	33628989	KL	rs2149860
13	33629393	KL	rs3752472
13	33630055	KL	rs522796
13	33631731	KL	rs2239210
13	33634983	KL	rs564481
13	33635463	KL	rs648202
13	33635939	KL	rs650439
13	33642016	KL	rs9315202
13	110308365	COL4A1;COL4A2	rs4773144
14	52933911	FERMT2	rs17125944
14	53400629	FERMT2	rs17125944
14	63718814	SGPP1	rs4243626
14	63735296		rs8021563
14	64174022	SGPP1	rs11158505
14	64852905	MTHFD1	rs1956545
14	64859191	MTHFD1	rs11158538
14	64862555	MTHFD1	rs4902278
14	64871210	MTHFD1	rs8011839
14	64873599	MTHFD1	rs8003379
14	64878265	MTHFD1	rs11158540
14	64882380	MTHFD1	rs1950902
14	64884106	MTHFD1	rs17751556
14	64887711	MTHFD1	rs17824591
14	64888055	MTHFD1	rs1885031
14	64889656	MTHFD1	rs28716830
14	64894362	MTHFD1	rs11627525
14	64895154	MTHFD1	rs8019804
14	64899055	MTHFD1	rs10498514
14	64908845	MTHFD1	rs2236225
14	64909151	MTHFD1	rs2236224
14	64914537	MTHFD1	rs3818239
14	64920665	MTHFD1	rs1256146
14	64926097	MTHFD1	rs2281603
14	64929658	MTHFD1	rs11158542
14	74940815	NPC2	rs1029701
14	74941493	NPC2	rs1029699
14	74945265	NPC2	rs1860108
14	74948924	NPC2	rs3784035
14	74950964	NPC2	rs10148268
14	74952538	NPC2	rs917394
14	74957153	NPC2	rs7148018
14	74961352	NPC2	rs1468503
14	74962233	NPC2	rs4903231
14	74963446	NPC2	rs11623040
14	74966763	NPC2	rs7569
14	87953014	GALC	rs2301123
14	88409527	GALC	rs2285008
14	88414211	GALC	rs398076
14	88414603	GALC	rs17123933
14	88415750	GALC	rs449615
14	88415845	GALC	rs3213915
14	88428544	GALC	rs450711
14	88429304	GALC	rs3844024
14	88429690	GALC	rs17687109
14	88446876	GALC	rs12883250
14	88450770	GALC	rs1805078
14	88456559	GALC	rs8014798
14	88464264		rs979812
14	92460608	SLC24A4	rs10498633
14	92926952	SLC24A4	rs10498633
14	95153113	GWA_14q32.14	rs742893
14	95155776	GWA_14q32.13	rs11622883
14	95156821	GWA_14q32.15	rs8017593
14	99667605	HHIPL1	rs2895811
14	99917895	EML1	rs2273704
14	103671306	KLC1	rs8007903
14	103677048	KLC1	rs2403205
14	103680084	KLC1	rs4900590
14	103686015	KLC1	rs8702
14	103700657	XRCC3;KLC1	rs3212102
14	103704128	KLC1;XRCC3	rs3212079
15	45487612	SLC30A4	rs2453531
15	45508837	HMGN2P46;SLC30A4	rs950027
15	45516730	SLC30A4	rs11070460
15	45516730	SLC30A4	rs11070460
15	50748601	SPPL2A	rs8035452
15	51040798	SPPL2A	rs8035452
15	51502844	CYP19A1	rs4646
15	51502986	CYP19A1	rs10046
15	51507968	CYP19A1	rs700519
15	51510702	CYP19A1	rs1143704
15	51516055	CYP19A1	rs2899472
15	51520206	CYP19A1	rs1065778
15	51529112	CYP19A1	rs700518
15	51534547	CYP19A1	rs727479
15	51540387	CYP19A1	rs767199
15	51547938	CYP19A1	rs1062033
15	51548310	CYP19A1	rs2008691
15	51558731	CYP19A1	rs749292
15	51570853	CYP19A1	rs1902586
15	51570929	CYP19A1	rs28458810
15	51591204	CYP19A1	rs730154
15	51613529	CYP19A1	rs1004984
15	51621725	CYP19A1	rs7176005
15	58824641	LIPC/ADAM10	rs17269348
15	74628242	CYP11A1	rs900802
15	74629070	CYP11A1	rs900798
15	74630623	CYP11A1	rs2279357
15	74635248	CYP11A1	rs4640133
15	74635368	CYP11A1	rs6161
15	74637867	CYP11A1	rs11632698
15	74638965	CYP11A1	rs12916123
15	74643034	CYP11A1	rs1843090
15	74661894	CYP11A1	rs2073475
15	74662387	CYP11A1	rs16968477
15	74662811	CYP11A1	rs16968478
15	74663033	CYP11A1	rs9806234
15	74663265	CYP11A1	rs4886595
15	74664851	CYP11A1	rs8039957
15	74667758	CYP11A1	rs3825944
15	74670824	CYP11A1	rs4598865
15	78730252	IREB2	rs2656070
15	78733731	IREB2	rs17483721
15	78764285	IREB2	rs3817092
15	78787892	ADAMTS7	rs1994016
15	78789488	IREB2	rs13180
15	100537351	CERS3	rs8031899
15	100538826	CERS3	rs12442265
15	100543482	CERS3	rs4965669
15	100988564	CERS3	rs12911006
15	100997743	CERS3	rs972731
15	101002255	CERS3	rs2654583
15	101002738	CERS3	rs1503474
15	101003121	CERS3	rs2654581
15	101022231	CERS3	rs2654642
15	101022884	CERS3	rs2587766
15	101045079	CERS3	rs12899207
15	101045447	CERS3	rs2587784
15	101058935	CERS3	rs1393945
15	101064527	CERS3	rs956212
15	101066561	CERS3	rs4246316
15	101067542	CERS3	rs1847325
15	101073157	CERS3	rs11247219
15	101088049	PRKXP1	rs967467
16	9940061	GRIN2A	rs56338817
16	9947966	GRIN2A	rs17670276
16	46692699	vps35	rs11647138
16	46694103	vps35	rs808078
16	46696284	vps35	rs168745
16	46696917	vps35	rs34687100
16	46697098	vps35	rs2304492
16	46699553	vps35	rs28485103
16	46703283	VPS35	rs115015421
16	46705502	vps35	rs36310
16	46705576	vps35	rs4966616
16	46710869	vps35	rs34738934
16	46713692	vps35	rs794279
16	46714529	vps35	rs700582
16	46718724	vps35	rs36312
16	46723079	vps35	rs3743928
16	46727058	vps35	rs3218745
16	46728952	vps35	rs41187
16	46731413	vps35	rs34343511
16	46736263	vps35	rs370159
16	67455559	HSD11B2	rs9936306
16	67463298	HSD11B2	rs13329942
16	67469733	HSD11B2	rs5479
16	67469969	HSD11B2	rs5480
16	67471705	HSD11B2	rs9931612
16	67475533	HSD11B2	rs28548064
16	67476315	HSD11B2	rs16957430
16	67478976	HSD11B2	rs9922624
16	68387496	SMPD3	rs1868159
16	68387496	PRMT7	rs1868159
16	68398432	SMPD3	rs1465467
16	68398432	SMPD3	rs1465467
16	68398924	SMPD3	rs1868158
16	68398924	SMPD3	rs1868158
16	68412028	SMPD3	rs1122720
16	68414975	SMPD3	rs11862968
16	68425493	SMPD3	rs12927428
16	68428089	SMPD3	rs8051517
16	68428326	SMPD3	rs8050499
16	68433045	SMPD3	rs1364344
16	68434883	SMPD3	rs12599487
16	68435025	SMPD3	rs9937560
16	68435906	SMPD3	rs8045344
16	68436154	SMPD3	rs11649335
16	68438621	SMPD3	rs1107177
16	68440132	SMPD3	rs9936766
16	68442906	SMPD3	rs12444616
16	68446811	SMPD3	rs7200772
16	68446811	SMPD3	rs7200772
16	68460215	SMPD3	rs1125848
16	68463621	SMPD3	rs4783631
16	68468658	SMPD3	rs4783633
16	68473462	SMPD3	rs1303939
16	68474620	SMPD3	rs1574668
16	68476756	SMPD3	rs12599226
16	68479656	SMPD3	rs1992858
16	68486912	SMPD3	rs3848273
16	68488218	SMPD3	rs7206404
16	72082654	HP-HPR	rs6499557
16	72083318	HP-HPR	rs7200854
16	72086555	HP-HPR	rs7203426
16	72088280	HP-HPR	rs5467
16	72088461	HP-HPR	rs5471
16	72088776	HP-HPR	rs35254925
16	72089740	HP-HPR	rs2070937
16	72093017	HP-HPR	rs5473
16	72094348	HP-HPR	rs5475
16	72108093	HP-HPR	rs2000999
16	72113416	HP-HPR	rs2550035
16	72114002	HP-HPR	rs217181
16	72116467	HP-HPR	rs8059437
16	87391048	MAP1LC3B	rs8059571
16	87400519	MAP1LC3B;FBXO31;ZCCHC14	rs9308349
16	87402857	ZCCHC14;MAP1LC3B	rs8051218
16	87403501	MAP1LC3B;ZCCHC14	rs9903
16	87405563	ZCCHC14;MAP1LC3B	rs1816113
17	2223210	SMG6	rs216172
17	5137047	C17orf87	rs7225151
17	5233752	SCIMP;LOC100130950	rs7225151
17	7283144	TNK1	rs7219773
17	7283726	TNK1	rs7503417
17	7283880	TNK1	rs35499164
17	7285831	TNK1	rs2269762
17	7286326	TNK1	rs1554948
17	7288228	TNK1	rs7208523
17	7290695	TNK1	rs7220814
17	7292107	TNK1	rs6503018
17	7292726	TNK1	rs2075760
17	7293715	TNK1	rs3744549
17	17640408		rs12936587
17	38231853	THRA	rs939348
17	40957755	BECN1	rs12947820
17	40958821	BECN1	rs3178451
17	40961138	BECN1	rs35397040
17	40962240	BECN1	rs11552193
17	40962509	BECN1	rs11552192
17	40963904	BECN1	rs10512488
17	40966080	BECN1	rs74679505
17	40967982	BECN1	rs34128114
17	40969698	BECN1	rs751540
17	40970817	BECN1	rs80236238
17	40971770	BECN1	rs9910698
17	40972425	BECN1	rs9891429
17	40972669	BECN1	rs9890617
17	40975715	BECN1	rs74433410
17	40976458	BECN1	rs9914309
17	40977112	BECN1	rs60221525
17	40979047	BECN1	rs16968023
17	42011695	PPY-PYY-NAG-TMEM101	rs7221263
17	42012926	PPY-PYY-NAG-TMEM101	rs1731893
17	42013109	PPY-PYY-NAG-TMEM101	rs16940397
17	42018471	PPY-PYY-NAG-TMEM101	rs231473
17	42018541	PPY-PYY-NAG-TMEM101	rs7215698
17	42019494	PPY-PYY-NAG-TMEM101	rs231471
17	42021248	PPY-PYY-NAG-TMEM101	rs11651547
17	42023300	PPY-PYY-NAG-TMEM101	rs9904864
17	42028989	PPY-PYY-NAG-TMEM101	rs8074783
17	42030409	PPY-PYY-NAG-TMEM101	rs162430
17	42030531	PPY-PYY-NAG-TMEM101	rs1058046
17	42031331	PPY-PYY-NAG-TMEM101	rs2070592
17	42033043	PPY-PYY-NAG-TMEM101	rs231461
17	42041273	PPY-PYY-NAG-TMEM101	rs1731890
17	42045138	PPY-PYY-NAG-TMEM101	rs1642599
17	42056745	PPY-PYY-NAG-TMEM101	rs10853114
17	42058536	PPY-PYY-NAG-TMEM101	rs4793060
17	42061695	PPY-PYY-NAG-TMEM101	rs1008635
17	42064987	PPY-PYY-NAG-TMEM101	rs9895585
17	42065925	PPY-PYY-NAG-TMEM101	rs1618809
17	42079565	PPY-PYY-NAG-TMEM101	rs1859223
17	42082641	PPY-PYY-NAG-TMEM101	rs3744419
17	42085150	PPY-PYY-NAG-TMEM101	rs228773
17	42085972	PPY-PYY-NAG-TMEM101	rs186636
17	42086811	PPY-PYY-NAG-TMEM101	rs1994366
17	42090587	PPY-PYY-NAG-TMEM101	rs228778
17	42091213	PPY-PYY-NAG-TMEM101	rs228779
17	42094179	PPY-PYY-NAG-TMEM101	rs12450548
17	42095884	PPY-PYY-NAG-TMEM101	rs228781
17	42420676	GRN	rs3760365
17	42422380	GRN	rs17523519
17	42423263	GRN	rs3859268
17	42423665	GRN	rs3785817
17	42425313	GRN	rs4792939
17	42426940	GRN	rs9897526
17	42427549	GRN	rs34424835
17	42427630	GRN	rs25646
17	42427732	GRN	rs850713
17	42430244	GRN	rs5848
17	42437682	GRN	rs708384
17	42443784	GRN	rs850737
17	43986179	MAPT	rs1467967
17	44019712	MAPT	rs242557
17	44051846	MAPT	rs1800547
17	44054433	MAPT	rs3785883
17	44076063	MAPT	rs2471738
17	44101563	MAPT	rs9468
17	44105395	MAPT	rs7521
17	45942346	MAPT	rs242557
17	45974480	MAPT	rs1800547
17	45977330	MAPT	rs754593
17	46024197	MAPT	rs9468
17	48911235	UBE2Z	rs46522
17	49492723	NGFR	rs603769
17	49492820	NGFR	rs2584665
17	49499986	NGFR	rs9908234
17	49501373	NGFR	rs2072444
17	49503788	NGFR	rs657770
17	49510350	NGFR	rs2072445
17	49510457	NGFR	rs2072446
17	49513673	NGFR	rs11466165
17	49514247	NGFR	rs734194
17	49514341	NGFR	rs741072
17	49514524	NGFR	rs741073
17	49514772	NGFR	rs11466172
17	61548948	ACE	rs4459609
17	61550529	ACE	rs1800764
17	61551605	ACE	rs7214530
17	61554194	ACE	rs4291
17	61556554	ACE	rs4297
17	61557823	ACE	rs4303
17	61558229	ACE	rs4305
17	61559923	ACE	rs4309
17	61560763	ACE	rs4311
17	61562373	ACE	rs4318
17	61563458	ACE	rs4329
17	61566031	ACE	rs4343
17	61573761	ACE	rs4362
17	61574215	ACE	rs12709442
17	61578048	ACE	rs4461142
17	61583756	ACE	rs4267385
17	61589265	ACE	rs8066276
17	61596548	ACE	rs12451328
17	74378901	SPHK1	rs346797
17	74380786	SPHK1	rs908721
17	74381555	SPHK1	rs2247856
17	74383040	SPHK1	rs113414074
17	74383475	SPHK1	rs3744037
17	74383678	SPHK1	rs346801
17	74384123	SPHK1	rs346799
18	21114700	NPC1	rs11659341
18	21114917	NPC1	rs1788823
18	21115060	NPC1	rs6507716
18	21116700	NPC1	rs80358259
18	21118528	NPC1	rs80358257
18	21120444	NPC1	rs1805082
18	21124801	NPC1	rs3745023
18	21124945	NPC1	rs1788799
18	21133937	NPC1	rs11663558
18	21134239	NPC1	rs1631685
18	21140432	NPC1	rs1805081
18	21142992	NPC1	rs1624695
18	21152907	NPC1	rs17259313
18	21162288	NPC1	rs1429934
18	21167062	NPC1	rs3760591
18	21167194	NPC1	rs2981422
18	21167493	NPC1	rs1788774
18	21171145	NPC1	rs4598991
18	21172017	NPC1	rs7234270
18	21175186	NPC1	rs1617407
18	21175349	NPC1	rs1652359
18	29088958	DSG2	rs8093731
18	31508995	DSG2	rs8093731
19	280299		rs11878315
19	281360	PPAP2C	rs7815
19	282753	PPAP2C	rs1138439
19	288246	PPAP2C	rs10409452
19	288738	PPAP2C	rs12982096
19	292082	PPAP2C	rs3813154
19	292583	PPAP2C	rs895345
19	292901	PPAP2C	rs895344
19	293346	PPAP2C	rs12986214
19	293671		rs1077444
19	293913		rs1077446
19	572004	CD147	rs28915400
19	572317	CD147	rs4919859
19	572596	CD147	rs28915406
19	1038222	ABCA7	rs2020000
19	1038445	ABCA7	rs10419707
19	1041164	ABCA7	rs3752228
19	1041352	ABCA7	rs3752229
19	1042809	ABCA7	rs3764645
19	1043748	ABCA7	rs3752232
19	1044712	ABCA7	rs3764647
19	1046520	ABCA7	rs3764650
19	1047002	ABCA7	rs3752234
19	1047161	ABCA7	rs3752237
19	1049012	ABCA7	rs4147912
19	1051214	ABCA7	rs3752240
19	1052005	ABCA7	rs3764652
19	1053299	ABCA7	rs3829687
19	1054060	ABCA7	rs3752243
19	1056492	ABCA7	rs3752246
19	1057137	ABCA7	rs4147916
19	1058176	ABCA7	rs4147918
19	1059004	ABCA7	rs2279796
19	1063443	ABCA7	rs4147929
19	1064485	ABCA7	rs4147932
19	1065677	ABCA7	rs4147937
19	1065945	ABCA7	rs2242436
19	1068738	ABCA7	rs1801284
19	8285607	CERS4	rs11666866
19	8298411	CERS4	rs2967625
19	8311020	CERS4	rs2927718
19	8316310	CERS4	rs17160333
19	8321946	CERS4	rs36247
19	8324347	CERS4	rs2927714
19	8326866	CERS4	rs17160348
19	8331010		rs2967692
19	9938214	PIN1	rs10418248
19	9939831	PIN1	rs10421336
19	9940814	PIN1	rs2287839
19	9944787	PIN1	rs4804459
19	9945179	PIN1	rs2233678
19	9945354	PIN1	rs2233679
19	9946917	PIN1	rs1077220
19	9949152	PIN1	rs2233682
19	9949402	PIN1	rs2233683
19	9951916	PIN1	rs889162
19	9952743	PIN1	rs1985604
19	9955341	PIN1	rs3786694
19	9958878	PIN1	rs2010457
19	9959014	PIN1	rs2287838
19	9959556	PIN1	rs4804461
19	9961546	PIN1	rs730554
19	9965692	PIN1	rs16996141
19	10235099	DNMT1	rs11085587
19	10238264	DNMT1	rs12462004
19	10254234	DNMT1	rs35918857
19	10256910	DNMT1	rs11672866
19	10265312	DNMT1	rs721186
19	10268974	DNMT1	rs7247491
19	10271141	DNMT1	rs11672909
19	10273372	DNMT1	rs2228612
19	10283932	DNMT1	rs2288350
19	10284778	DNMT1	rs759920
19	10291181	DNMT1	rs16999593
19	10310392	DNMT1	rs2116940
19	10330012	EDG5	rs1988068
19	10332988	EDG5	rs10409243
19	10334443	EDG5	rs2116941
19	10338351	EDG5	rs7246367
19	10340912	EDG5	rs2288937
19	10343032	EDG5	rs968229
19	10370133	MRPL4-ICAM1-ICAM4-ICAM5	rs8104608
19	10370542	MRPL4-ICAM1-ICAM4-ICAM5	rs11115
19	10370654	MRPL4-ICAM1-ICAM4-ICAM5	rs1059849
19	10382537	MRPL4-ICAM1-ICAM4-ICAM5	rs5030390
19	10394792	MRPL4-ICAM1-ICAM4-ICAM5	rs1799969
19	10395208	MRPL4-ICAM1-ICAM4-ICAM5	rs1801714
19	10395683	MRPL4-ICAM1-ICAM4-ICAM5	rs5498
19	10395796	MRPL4-ICAM1-ICAM4-ICAM5	rs5030400
19	10396336	MRPL4-ICAM1-ICAM4-ICAM5	rs3093032
19	10398131	MRPL4-ICAM1-ICAM4-ICAM5	rs34385135
19	10398206	MRPL4-ICAM1-ICAM4-ICAM5	rs35165411
19	10400304	MRPL4-ICAM1-ICAM4-ICAM5	rs281440
19	10403947	MRPL4-ICAM1-ICAM4-ICAM5	rs2569702
19	11052925	SMARCA4	rs1122608
19	11200412	LDLR	rs12981050
19	11202306	LDLR	rs6511720
19	11210912	LDLR	rs2228671
19	11216561	LDLR	rs12983082
19	11222300	LDLR	rs11669576
19	11224265	LDLR	rs5930
19	11227326	LDLR	rs2738446
19	11227602	LDLR	rs688
19	11230881	LDLR	rs5925
19	11233941	LDLR	rs5927
19	11238548	LDLR	rs2569538
19	11238975	LDLR	rs2304181
19	11241915	LDLR	rs6413504
19	11242044	LDLR	rs14158
19	11242133	LDLR	rs3826810
19	11242496	LDLR	rs2738465
19	11242658	LDLR	rs1433099
19	11242765	LDLR	rs2738466
19	18877409	CERS1;GDF1	rs7259353
19	18884392	CERS1;GDF1	rs4808165
19	18974200	UPF1	rs2238658
19	18979324	GDF1, UPF1, CERS1	rs11673194
19	18984843	CERS1	rs7250622
19	18988666	CERS1	rs4808867
19	18989859	CERS1	rs2075762
19	18994638	CERS1	rs726407
19	19011244	COPE	rs1127821
19	33687750	LRp3	rs3760890
19	33699031	LRP3	rs875550
19	40371688	PLD3	rs145999145
19	45322744	BCAM	rs1135062
19	45324516	BCAM	rs7026
19	45351746	PVRL2	rs1871047
19	45373565	PVRL2	rs395908
19	45382034	PVRL2	rs6859
19	45385759	PVRL2	rs3745150
19	45392254	TOMM40	rs6857
19	45395266	TOMM40	rs157580
19	45395619	TOMM40	rs2075650
19	45395714	TOMM40	rs157581
19	45396144	TOMM40	rs11556505
19	45396899	TOMM40	rs157584
19	45398716	TOMM40	rs157590
19	45401666	TOMM40	rs8106922
19	45402477	TOMM40	rs34878901
19	45403412	TOMM40	rs1160985
19	45403858	TOMM40	rs760136
19	45404431	TOMM40	rs741780
19	45404691	TOMM40	rs405697
19	45405062	TOMM40	rs1038026
19	45407788	APOE	rs7259620
19	45408564	APOE	rs449647
19	45408628	APOE	rs769446
19	45408836	APOE	rs405509
19	45409167	APOE	rs440446
19	45409579	APOE	rs769448
19	45410002	APOE	rs769449
19	45411941	APOE	rs429358
19	45412079	APOE	rs7412
19	45414451	APOE	rs439401
19	45415640	APOC1	rs445925
19	45416478	APOC1	rs584007
19	45422946	APOC1	rs4420638
19	45427353	APOC1P1	rs4803770
19	45430280	APOC1P1	rs5112
19	45432557	APOC1P1	rs7259004
19	45447161	APOC4	rs5157
19	45448036	APOC4	rs1132899
19	45448465	APOC4	rs5167
19	45449284	APOC2	rs2288911
19	45451620	APOC2	rs5120
19	45453239	APOC2	rs12709889
19	45454686	APOC2	rs7248162
19	45454766	APOC2	rs7247551
19	45459851	APOC2	rs2239375
19	45480037	CLPTM1	rs2075620
19	45496303	CLPTM1	rs9193
19	45708888	EXOC3L2	rs597668
19	45716197	EXOC3L2	rs11667430
19	45716678	EXOC3L2	rs346740
19	45726106	EXOC3L2	rs10422797
19	45728059	EXOC3L2	rs10411314
19	45728123	EXOC3L2	rs10410003
19	45729275	EXOC3L2	rs346763
19	45734433	EXOC3L2	rs346751
19	45737218	EXOC3L2	rs346750
19	45740771	EXOC3L2	rs17356664
19	45746641	EXOC3L2	rs346741
19	49120434	RPL18	rs369880
19	49122248	SPHK2	rs3094287
19	49126587	SPHK2	rs510066
19	49129791	SPHK2	rs4801770
19	49132634	SPHK2	rs3745733
19	49136515	DBP	rs550455
19	49432279	SLC17A7;PTH2;LOC100507003	rs3745309
19	49439311	SLC17A7	rs11671544
19	49440691	SLC17A7	rs11673671
19	49440691	SLC17A7	rs11673671
19	49465960	FTL	rs918546
19	49468642	FTL	rs11553244
19	49469070	FTL	rs11553262
19	49469087	FTL	rs2230267
[truncated: 151 more rows]
